# Supplementary material for: Effective in vivo binding energy landscape illustrates kinetic stability of RBPJ-DNA binding
Source: Nat Commun. 2025 Feb 1;16:1259. doi: 10.1038/s41467-025-56515-4 (PMC11787368; doi:10.1038/s41467-025-56515-4)
Supplement: Supplementary file 7 — Source Data [file 41467_2025_56515_MOESM7_ESM.zip]

Archive with 2 entries (2 files):
- Source Data .xlsx
- Source Data Western Blots.docx
