# Supplementary material for: Effective in vivo binding energy landscape illustrates kinetic stability of RBPJ-DNA binding
Source: Nat Commun. 2025 Feb 1;16:1259. doi: 10.1038/s41467-025-56515-4 (PMC11787368; doi:10.1038/s41467-025-56515-4)
Supplement: Supplementary file 7 — Source Data [file 41467_2025_56515_MOESM7_ESM.zip › Source Data .xlsx]

## Sheet: Figure 1
Figure 1b
	Luciferase activity assay of RBPJ -VP 16 in HeLa RBPJ-KO #42
	10 µl Lysate, 50 µl Substrate, 5 s Measurement time
			Bioluminiscent signal (A.U)
Experimentnumber	Vector	Construct	Value 1	Value 2	Value 3	Value 4	Average	Standard deviation	relative Average	relative standard deviation	relative average (%)	relative standard deviation (%)
1	pGa 981-6	--	670	660	490	680	625	90.3696	0.000787446	0.000113858	0.0787446	0.0113858
2	pGa 981-6	--	690	670	590	660	652.5	43.4933	0.000822094	5.47978e-05	0.0822094	0.00547978
3	pGa 981-6	K/E 100ng	102290	82060	89090	94940	92095	8597.74	0.116032	0.0108324	11.6032	1.08324
5	pGa 981-6	R/H 100ng	64758	63636	79394	71929	69929.2	7301.31	0.0881048	0.00919902	8.81048	0.919902
6	pGa 981-6	FL/AA 100ng	989840	977840	958280	1117120	1010770	72083.2	1.27348	0.0908187	127.348	9.08187
7	pGa 981-6	RFL/HAA 100ng	67890	62110	74657	61650	66576.8	6089.33	0.083881	0.00767203	8.3881	0.767203
8	pGa 981-6	WT 100ng	843130	780790	736390	814510	793705	45925.6	1	0.0578623	100	5.78623
9	pGa 981-6	KRS/EHD 100ng	22690	21610	24920	26730	23987.5	2289.61	0.0302222	0.00288471	3.02222	0.288471
Figure 1c
EHEB = NICD1	Luciferase activity assay of RBPJ and NICD1 in HeLa RBPJ-KO #42
	10 µl Lysate, 50 µl Substrate, 5 s Measurement time
			Bioluminiscent signal (A.U)
Experimentnumber	Vector	Construct	Construct	Value 1	Value 2	Value 3	Value 4	Average	Standard deviation	relative Average	relative standard deviation	relative average (%)	relative standard deviation (%)
1	pGa 981-6	EHEB 10 ng	--	3470	4370	5460	3820	4280	869.521	0.000782881	0.000159049	0.0782881	0.0159049
2	pGa 981-6	EHEB 10 ng	--	6180	7310	5770	4010	5817.5	1369.7	0.00106411	0.000250541	0.106411	0.0250541
3	pGa 981-6	EHEB 10 ng	K/E 100ng	3054330	3035390	2965530	2348500	2.85094e+06	337128	0.521483	0.0616662	52.1483	6.16662
5	pGa 981-6	EHEB 10 ng	R/H 100ng	1758750	1636300	1394430	1929800	1679820	225138	0.307266	0.0411814	30.7266	4.11814
6	pGa 981-6	EHEB 10 ng	FL/AA 100ng	3098870	3359050	3381780	3552660	3348090	187274	0.61242	0.0342554	61.242	3.42554
7	pGa 981-6	EHEB 10 ng	RFL/HAA 100ng	539070	581790	455110	419760	498932	74532.1	0.0912628	0.0136331	9.12628	1.36331
8	pGa 981-6	EHEB 10 ng	WT 100ng	5661770	5213940	5291200	5701030	5466985	250100	1	0.0457474	100	4.57474
9	pGa 981-6	EHEB 10 ng	KRS/EHD 100ng	124456	157143	132447	112554	131650	18858.6	0.0240809	0.00344954	2.40809	0.344954
Figure 1e
	Construct	Number of called binding sites	s.d.
	WT	15111	123
	R/H	9430	97
	K/E	7964	89
	KRS/EHD	1666	41
	FL/AA	3939	63
	RFL/HAA	551	23
	S-KO WT	11282	106

## Sheet: Figure 2
Figure 2c
RBPJ-KO HT-RBPJ WT											RBPJ-KO HT-RBPJ KRS/EHD
time-lapse condition [ms]											time-lapse condition (ms)
100		400		1600		6400					100		400		1600		6400
time (s)	survival time distribution	time (s)	survival time distribution	time (s)	survival time distribution	time (s)	survival time distribution				time (s)	survival time distribution	time (s)	survival time distribution	time (s)	survival time distribution	time (s)	survival time distribution
0.2	1	0.8	1	1.6	1	6.4	1				0.2	1	0.8	1	1.6	1	6.4	1
0.3	0.727035	1.2	0.742939	3.2	0.47489	12.8	0.429195				0.3	0.737649	1.2	0.734452	3.2	0.481416	12.8	0.308901
0.4	0.556813	1.6	0.568693	4.8	0.345815	19.2	0.313163				0.4	0.5954	1.6	0.535044	4.8	0.307965	19.2	0.210733
0.5	0.449282	2	0.475826	6.4	0.256608	25.6	0.231441				0.5	0.488927	2	0.420533	6.4	0.215929	25.6	0.146597
0.6	0.381367	2.4	0.401149	8	0.207489	32	0.177168				0.6	0.42845	2.4	0.350444	8	0.164602	32	0.116492
0.7	0.340009	2.8	0.348492	9.6	0.173789	38.4	0.147848				0.7	0.383305	2.8	0.300099	9.6	0.146903	38.4	0.0876963
0.8	0.303875	3.2	0.307803	11.2	0.146696	44.8	0.129133				0.8	0.332198	3.2	0.25074	11.2	0.130973	44.8	0.078534
0.9	0.276883	3.6	0.276209	12.8	0.129075	51.2	0.108546				0.9	0.297274	3.6	0.213228	12.8	0.115044	51.2	0.0693717
1	0.25468	4	0.250359	14.4	0.114758	57.6	0.0998129				1	0.252981	4	0.186575	14.4	0.0938053	57.6	0.0536649
1.1	0.233348	4.4	0.228339	16	0.101982	64	0.0910792				1.1	0.226576	4.4	0.160908	16	0.0814159	64	0.0536649
1.2	0.215934	4.8	0.207276	17.6	0.0922907	70.4	0.0810979				1.2	0.207836	4.8	0.143139	17.6	0.0761062	70.4	0.0471204
1.3	0.197649	5.2	0.189086	19.2	0.0856828	76.8	0.0723643				1.3	0.192504	5.2	0.138203	19.2	0.0672566	76.8	0.0431937
1.4	0.181106	5.6	0.172331	20.8	0.0799559	83.2	0.0679975				1.4	0.179727	5.6	0.124383	20.8	0.0637168	83.2	0.0379581
1.5	0.172399	6	0.162279	22.4	0.0735683	89.6	0.0605115				1.5	0.166951	6	0.112537	22.4	0.0584071	89.6	0.0353403
1.6	0.162386	6.4	0.153183	24	0.0676211	96	0.0567686				1.6	0.155877	6.4	0.105627	24	0.0513274	96	0.0287958
1.7	0.153243	6.8	0.144567	25.6	0.0643172	102.4	0.0517779				1.7	0.148211	6.8	0.0967423	25.6	0.0495575	102.4	0.0287958
1.8	0.146278	7.2	0.136429	27.2	0.0603524	108.8	0.0467873				1.8	0.143101	7.2	0.0878578	27.2	0.0442478	108.8	0.026178
1.9	0.137135	7.6	0.127812	28.8	0.0563877	115.2	0.0436681				1.9	0.132027	7.6	0.0819348	28.8	0.040708	115.2	0.026178
2	0.129299	8	0.121111	30.4	0.0528634	121.6	0.0417966				2	0.129472	8	0.0750247	30.4	0.0389381	121.6	0.0248691
2.1	0.118415	8.4	0.118238	32	0.0493392	128	0.0361822				2.1	0.120102	8.4	0.0730503	32	0.0353982	128	0.0235602
2.2	0.111014	8.8	0.113451	33.6	0.0462555	134.4	0.0343107				2.2	0.114991	8.8	0.0700888	33.6	0.0336283	134.4	0.0222513
2.3	0.104484	9.2	0.107707	35.2	0.0438326	140.8	0.0324392				2.3	0.107325	9.2	0.0631787	35.2	0.0336283	140.8	0.0209424
2.4	0.101437	9.6	0.102441	36.8	0.0414097	147.2	0.0311915				2.4	0.100511	9.6	0.05923	36.8	0.0336283	147.2	0.0183246
2.5	0.094471	10	0.0990905	38.4	0.0389868	153.6	0.0286962				2.5	0.0979557	10	0.0552813	38.4	0.0300885	153.6	0.0157068
2.6	0.0918589	10.4	0.0914313	40	0.0372247	160	0.0286962				2.6	0.0919932	10.4	0.0513327	40	0.0283186	160	0.0157068
2.7	0.0879408	10.8	0.0895165	41.6	0.0359031	166.4	0.0268247				2.7	0.0868825	10.8	0.0483712	41.6	0.0247788	166.4	0.0157068
2.8	0.0853287	11.2	0.0856869	43.2	0.0339207	172.8	0.025577				2.8	0.0834753	11.2	0.0463968	43.2	0.0247788	172.8	0.013089
2.9	0.0827166	11.6	0.0818573	44.8	0.0325991	179.2	0.0230817				2.9	0.0817717	11.6	0.0454097	44.8	0.0247788	179.2	0.013089
3	0.0796691	12	0.0780278	46.4	0.0319383	185.6	0.0230817				3	0.0817717	12	0.041461	46.4	0.0230088	185.6	0.013089
3.1	0.0779277	12.4	0.0756343	48	0.0306167	192	0.0218341				3.1	0.0775128	12.4	0.0394867	48	0.0230088	192	0.013089
3.2	0.0744449	12.8	0.0718047	49.6	0.0284141	198.4	0.0205864				3.2	0.0741056	12.8	0.0384995	49.6	0.0230088	198.4	0.0117801
3.3	0.0709621	13.2	0.0694112	51.2	0.027533	204.8	0.0199626				3.3	0.0698467	13.2	0.0384995	51.2	0.0212389	204.8	0.0117801
3.4	0.0687854	13.6	0.0689325	52.8	0.0257709	211.2	0.0193387				3.4	0.0647359	13.6	0.0384995	52.8	0.019469	211.2	0.0104712
3.5	0.0661733	14	0.066539	54.4	0.0244493	217.6	0.0193387				3.5	0.0613288	14	0.0345508	54.4	0.0176991	217.6	0.0104712
3.6	0.0639965	14.4	0.0636668	56	0.023348	224	0.0187149				3.6	0.060477	14.4	0.0345508	56	0.0176991	224	0.0104712
3.7	0.0631258	14.8	0.0627094	57.6	0.0229075	230.4	0.0168434				3.7	0.0596252	14.8	0.0335637	57.6	0.0159292	230.4	0.0091623
3.8	0.0622551	15.2	0.0622307	59.2	0.0213656	236.8	0.0155958				3.8	0.0587734	15.2	0.0325765	59.2	0.0159292	236.8	0.0078534
3.9	0.059643	15.6	0.0598372	60.8	0.0204846	243.2	0.0149719				3.9	0.0562181	15.6	0.0315893	60.8	0.0141593	243.2	0.0065445
4	0.0574663	16	0.0584011	62.4	0.0193833	249.6	0.0137243				4	0.0553663	16	0.0306022	62.4	0.0141593	249.6	0.0065445
4.1	0.0535481	16.4	0.0560077	64	0.0185022	256	0.0131004				4.1	0.0536627	16.4	0.0306022	64	0.0106195	256	0.0065445
4.2	0.04963	16.8	0.0536142	65.6	0.0180617	262.4	0.0131004				4.2	0.0528109	16.8	0.0286278	65.6	0.0106195	262.4	0.0065445
4.3	0.0487593	17.2	0.0502633	67.2	0.0174009	268.8	0.0124766				4.3	0.0494037	17.2	0.0286278	67.2	0.00884956	268.8	0.0052356
4.4	0.0470178	17.6	0.0478698	68.8	0.0171806	275.2	0.0118528				4.4	0.048552	17.6	0.0286278	68.8	0.00884956	275.2	0.0052356
4.5	0.0452764	18	0.0454763	70.4	0.0167401	281.6	0.0118528				4.5	0.0459966	18	0.0266535	70.4	0.00884956	281.6	0.0052356
4.6	0.0444057	18.4	0.0426041	72	0.0160793	288	0.0112289				4.6	0.0434412	18.4	0.0256663	72	0.00707965	288	0.0052356
4.7	0.0426643	18.8	0.0397319	73.6	0.015859	294.4	0.0112289				4.7	0.0434412	18.8	0.0227048	73.6	0.00707965	294.4	0.0039267
4.8	0.042229	19.2	0.0373384	75.2	0.014978	300.8	0.00998129				4.8	0.0434412	19.2	0.0207305	75.2	0.00707965	300.8	0.0039267
4.9	0.0396169	19.6	0.0354236	76.8	0.0140969	307.2	0.00998129				4.9	0.0417376	19.6	0.0187562	76.8	0.00707965	307.2	0.0039267
5	0.0387462	20	0.0339876	78.4	0.0134361	313.6	0.00998129				5	0.0417376	20	0.017769	78.4	0.00530973	313.6	0.0039267
5.1	0.0374401	20.4	0.0330302	80	0.0134361	320	0.00935745				5.1	0.0408859	20.4	0.0167818	80	0.00530973	320	0.0039267
5.2	0.0356987	20.8	0.0325515	81.6	0.0134361	326.4	0.00873362				5.2	0.0400341	20.8	0.0157947	81.6	0.00530973	326.4	0.0039267
5.3	0.0343927	21.2	0.0325515	83.2	0.0134361	332.8	0.00873362				5.3	0.0400341	21.2	0.0148075	83.2	0.00530973	332.8	0.0039267
5.4	0.0330866	21.6	0.0320728	84.8	0.0127753	339.2	0.00810979				5.4	0.0383305	21.6	0.0148075	84.8	0.00530973	339.2	0.0039267
5.5	0.0317806	22	0.0315941	86.4	0.0125551	345.6	0.00810979				5.5	0.0366269	22	0.0148075	86.4	0.00530973	345.6	0.0039267
5.6	0.0309099	22.4	0.0306367	88	0.0121145	352	0.00810979				5.6	0.0357751	22.4	0.0138203	88	0.00530973	352	0.0039267
5.7	0.0304745	22.8	0.0296793	89.6	0.0118943	358.4	0.00810979				5.7	0.0340716	22.8	0.0138203	89.6	0.00530973	358.4	0.0039267
5.8	0.0304745	23.2	0.0287219	91.2	0.011674	364.8	0.00748596				5.8	0.0332198	23.2	0.0138203	91.2	0.00530973	364.8	0.0039267
5.9	0.0296038	23.6	0.0272858	92.8	0.011674	371.2	0.00748596				5.9	0.032368	23.6	0.0138203	92.8	0.00530973	371.2	0.0026178
6	0.0287331	24	0.0263284	94.4	0.011674	377.6	0.00686213				6	0.0315162	24	0.011846	94.4	0.00530973	377.6	0.0026178
6.1	0.0282978	24.4	0.025371	96	0.011674	384	0.00686213				6.1	0.0306644	24.4	0.011846	96	0.00176991		0.0026178
6.2	0.0274271	24.8	0.0248923	97.6	0.0112335	390.4	0.00686213				6.2	0.0298126	24.8	0.011846	97.6	0.00176991		0.0026178
6.3	0.0265564	25.2	0.0234562	99.2	0.0112335	396.8	0.0062383				6.3	0.0289608	25.2	0.011846	99.2	0.00176991		0.0026178
6.4	0.026121	25.6	0.0224988	100.8	0.0110132	403.2	0.0062383				6.4	0.028109	25.6	0.0108588	100.8	0.00176991		0.0013089
6.5	0.024815	26	0.0220201	102.4	0.0103524	409.6	0.0062383				6.5	0.0272572	26	0.0108588	102.4	0.00176991		0.0013089
6.6	0.0239443	26.4	0.0215414	104	0.0103524	416	0.00561447				6.6	0.0255537	26.4	0.0108588	104	0.00176991		0.0013089
6.7	0.0226382	26.8	0.0201053	105.6	0.0092511	422.4	0.00499064				6.7	0.0255537	26.8	0.0108588	105.6	0.00176991		0.0013089
6.8	0.0213322	27.2	0.0196266	107.2	0.00903084	428.8	0.00499064				6.8	0.0247019	27.2	0.0108588	107.2	0.00176991		0.0013089
6.9	0.0208968	27.6	0.0196266	108.8	0.00881057	435.2	0.00499064				6.9	0.0247019	27.6	0.0108588	108.8	0.00176991		0.0013089
7	0.0204615	28	0.0196266	110.4	0.00881057	441.6	0.00499064				7	0.0238501	28	0.0108588	110.4	0.00176991		0.0013089
7.1	0.0200261	28.4	0.0191479	112	0.00859031	448	0.00499064				7.1	0.0229983	28.4	0.0108588	112	0.00176991		0.0013089
7.2	0.0195908	28.8	0.0186692	113.6	0.00859031	454.4	0.00499064				7.2	0.0229983	28.8	0.0108588	113.6	0.00176991		0.0013089
7.3	0.0182847	29.2	0.0177118	115.2	0.00859031	460.8	0.00499064				7.3	0.0212947	29.2	0.0108588	115.2	0.00176991		0.0013089
7.4	0.0182847	29.6	0.0177118	116.8	0.00859031	467.2	0.00499064				7.4	0.0204429	29.6	0.0108588	116.8	0.00176991		0.0013089
7.5	0.0182847	30	0.0172331	118.4	0.00837004	473.6	0.00499064				7.5	0.0204429	30	0.0108588	118.4	0.00176991
7.6	0.0178494	30.4	0.0167544	120	0.00837004	480	0.00499064				7.6	0.0195911	30.4	0.0108588	120	0.00176991
7.7	0.0178494	30.8	0.0162757	121.6	0.00792952	486.4	0.00499064				7.7	0.0195911	30.8	0.0108588	121.6	0.00176991
7.8	0.017414	31.2	0.0153183	123.2	0.00770925	492.8	0.00499064				7.8	0.0187394	31.2	0.0108588	123.2	0.00176991
7.9	0.0169787	31.6	0.0153183	124.8	0.00748899	499.2	0.00499064				7.9	0.0187394	31.6	0.00987167	124.8	0.00176991
8	0.0169787	32	0.0148396	126.4	0.00748899	505.6	0.00374298				8	0.0187394	32	0.0088845	126.4	0.00176991
8.1	0.016108	32.4	0.0143609	128	0.00704846	512	0.00374298				8.1	0.0187394	32.4	0.0088845	128	0.00176991
8.2	0.0148019	32.8	0.0143609	129.6	0.00704846	518.4	0.00374298				8.2	0.0178876	32.8	0.00789733	129.6	0.00176991
8.3	0.0143666	33.2	0.0138822	131.2	0.00660793	524.8	0.00311915				8.3	0.0178876	33.2	0.00789733	131.2	0.00176991
8.4	0.0139312	33.6	0.0138822	132.8	0.0061674	531.2	0.00311915				8.4	0.0170358	33.6	0.00789733	132.8	0.00176991
8.5	0.0139312	34	0.0134035	134.4	0.0061674	537.6	0.00311915				8.5	0.0170358	34	0.00691017	134.4	0.00176991
8.6	0.0139312	34.4	0.0134035	136	0.0061674	544	0.00311915				8.6	0.0170358	34.4	0.00691017	136	0.00176991
8.7	0.0130605	34.8	0.0134035	137.6	0.0061674	550.4	0.00311915				8.7	0.0170358	34.8	0.00691017	137.6	0.00176991
8.8	0.0121898	35.2	0.0124461	139.2	0.00594714	556.8	0.00311915				8.8	0.0170358	35.2	0.00691017	139.2	0.00176991
8.9	0.0121898	35.6	0.0119674	140.8	0.00594714	563.2	0.00311915				8.9	0.016184	35.6	0.00691017	140.8	0.00176991
9	0.0117545	36	0.0119674	142.4	0.00594714	569.6	0.00249532				9	0.016184	36	0.00691017	142.4	0.00176991
9.1	0.0113191	36.4	0.0114888	144	0.00572687	576	0.00249532				9.1	0.016184	36.4	0.00691017	144	0.00176991
9.2	0.0113191	36.8	0.0110101	145.6	0.00572687	582.4	0.00249532				9.2	0.016184	36.8	0.00691017	145.6	0.00176991
9.3	0.0108838	37.2	0.0110101	147.2	0.00550661	588.8	0.00249532				9.3	0.016184	37.2	0.00691017	147.2	0.00176991
9.4	0.0108838	37.6	0.0110101	148.8	0.00528634	595.2	0.00249532				9.4	0.0153322	37.6	0.00691017	148.8	0.00176991
9.5	0.0108838	38	0.0105314	150.4	0.00528634	601.6	0.00249532				9.5	0.0144804	38	0.005923	150.4	0.00176991
9.6	0.0104484	38.4	0.0105314	152	0.00528634	608	0.00187149				9.6	0.0136286	38.4	0.005923	152	0.00176991
9.7	0.0100131	38.8	0.0105314	153.6	0.00484581	614.4	0.00062383				9.7	0.0127768	38.8	0.005923	153.6	0.00176991
9.8	0.0100131	39.2	0.0105314	155.2	0.00440529		0.00062383				9.8	0.011925	39.2	0.005923	155.2	0.00176991
9.9	0.0100131	39.6	0.0100527	156.8	0.00440529		0.00062383				9.9	0.011925	39.6	0.005923	156.8	0.00176991
10	0.00957771	40	0.0100527	158.4	0.00418502		0.00062383				10	0.0110733	40	0.005923	158.4	0.00221321
10.1	0.00914236	40.4	0.0100527	160	0.00396476		0.00062383				10.1	0.0110733	40.4	0.005923	160	0.00221321
10.2	0.00914236	40.8	0.0100527	161.6	0.00396476		0.00062383				10.2	0.0110733	40.8	0.005923	161.6	0.00221321
10.3	0.00914236	41.2	0.0100527	163.2	0.00374449		0.00062383				10.3	0.0110733	41.2	0.005923	163.2	0.00221321
10.4	0.00870701	41.6	0.00957396	164.8	0.00352423		0.00062383				10.4	0.0110733	41.6	0.005923	164.8	0.00221321
10.5	0.00870701	42	0.00957396	166.4	0.00330396		0.00062383				10.5	0.0110733	42	0.005923	166.4	0.00221321
10.6	0.00827166	42.4	0.00957396	168	0.0030837		0.00062383				10.6	0.0110733	42.4	0.005923	168	0.00221321
10.7	0.00783631	42.8	0.00957396	169.6	0.0030837		0.00062383				10.7	0.0102215	42.8	0.005923	169.6	0.00221321
10.8	0.00783631	43.2	0.00957396	171.2	0.0030837		0.00062383				10.8	0.0102215	43.2	0.005923	171.2	0.00221321
10.9	0.00740096	43.6	0.00957396	172.8	0.00286344		0.00062383				10.9	0.0102215	43.6	0.005923	172.8	0.00221321
11	0.00740096	44	0.00957396	174.4	0.00286344		0.00062383				11	0.00936968	44	0.005923	174.4	0.00221321
11.1	0.00740096	44.4	0.00957396	176	0.00242291						11.1	0.00936968	44.4	0.005923	176	0.00221321
11.2	0.00740096	44.8	0.00957396	177.6	0.00242291						11.2	0.00851789	44.8	0.00493583	177.6	0.00221321
11.3	0.00740096	45.2	0.00957396	179.2	0.00242291						11.3	0.00851789	45.2	0.00394867	179.2	0.00221321
11.4	0.00740096	45.6	0.00957396	180.8	0.00220264						11.4	0.00851789	45.6	0.00394867	180.8	0.00221321
11.5	0.00740096	46	0.00957396	182.4	0.00220264						11.5	0.00851789	46	0.00394867	182.4	0.00221321
11.6	0.00740096	46.4	0.00957396	184	0.00198238						11.6	0.00851789	46.4	0.00394867	184	0.00221321
11.7	0.00740096	46.8	0.00957396	185.6	0.00198238						11.7	0.0076661	46.8	0.00394867	185.6	0.00221321
11.8	0.00740096	47.2	0.00909526	187.2	0.00198238						11.8	0.00681431	47.2	0.00394867	187.2	0.00221321
11.9	0.00740096	47.6	0.00909526	188.8	0.00198238						11.9	0.00681431	47.6	0.00394867	188.8	0.00184434
12	0.00696561	48	0.00813787	190.4	0.00198238						12	0.00681431	48	0.00394867	190.4	0.00184434
12.1	0.00653026	48.4	0.00813787	192	0.00198238						12.1	0.00596252	48.4	0.00394867	192	0.00147547
12.2	0.00653026	48.8	0.00718047	193.6	0.00154185						12.2	0.00596252	48.8	0.00394867	193.6	0.00147547
12.3	0.00565956	49.2	0.00670177	195.2	0.00154185						12.3	0.00596252	49.2	0.00394867	195.2	0.00147547
12.4	0.00522421	49.6	0.00670177	196.8	0.00154185						12.4	0.00511073	49.6	0.00394867	196.8	0.00147547
12.5	0.00522421	50	0.00670177	198.4	0.00154185						12.5	0.00511073	50	0.00394867	198.4	0.00147547
12.6	0.00478886	50.4	0.00670177	200	0.00154185						12.6	0.00511073	50.4	0.00394867	200	0.00147547
12.7	0.00478886	50.8	0.00670177	201.6	0.00110132						12.7	0.00511073	50.8	0.00394867	201.6	0.00147547
12.8	0.00478886	51.2	0.00622307	203.2	0.00110132						12.8	0.00511073	51.2	0.00394867	203.2	0.00147547
12.9	0.00478886	51.6	0.00622307	204.8	0.00110132						12.9	0.00425894	51.6	0.0029615	204.8	0.00147547
13	0.00478886	52	0.00622307	206.4	0.00110132						13	0.00425894	52	0.00197433	206.4	0.00147547
13.1	0.00391815	52.4	0.00574438	208	0.00110132						13.1	0.00425894	52.4	0.00197433	208	0.00147547
13.2	0.0026121	52.8	0.00526568	209.6	0.00110132						13.2	0.00425894	52.8	0.00197433	209.6	0.00147547
13.3	0.0026121	53.2	0.00526568	211.2	0.00110132						13.3	0.00425894	53.2	0.00197433	211.2	0.00147547
13.4	0.0026121	53.6	0.00526568	212.8	0.00110132						13.4	0.00425894	53.6	0.00197433	212.8	0.00147547
13.5	0.0026121	54	0.00526568	214.4	0.00110132						13.5	0.00425894	54	0.00197433	214.4	0.00147547
13.6	0.00217675	54.4	0.00526568	216	0.00110132						13.6	0.00425894	54.4	0.00197433	216	0.00147547
13.7	0.00217675	54.8	0.00526568	217.6	0.000881057						13.7	0.00425894	54.8	0.00197433	217.6	0.00147547
13.8	0.00217675	55.2	0.00526568	219.2	0.000881057						13.8	0.00425894	55.2	0.00197433	219.2	0.00147547
13.9	0.00217675	55.6	0.00478698	220.8	0.000881057						13.9	0.00425894	55.6	0.00197433	220.8	0.00147547
14	0.00217675	56	0.00478698	222.4	0.000881057						14	0.00425894	56	0.00197433	222.4	0.00147547
14.1	0.00217675	56.4	0.00478698	224	0.000881057						14.1	0.00425894	56.4	0.00197433	224	0.00147547
14.2	0.00217675	56.8	0.00430828	225.6	0.000881057						14.2	0.00425894	56.8	0.00197433	225.6	0.00147547
14.3	0.00217675	57.2	0.00430828	227.2	0.000881057						14.3	0.00425894	57.2	0.00197433	227.2	0.0011066
14.4	0.00217675	57.6	0.00430828	228.8	0.000881057						14.4	0.00425894	57.6	0.00197433	228.8	0.0011066
14.5	0.0017414	58	0.00430828	230.4	0.000881057						14.5	0.00425894	58	0.00197433	230.4	0.000737735
14.6	0.0017414	58.4	0.00430828	232	0.000881057						14.6	0.00425894	58.4	0.00197433	232	0.000737735
14.7	0.0017414	58.8	0.00430828	233.6	0.000881057						14.7	0.00425894	58.8	0.00197433	233.6	0.000737735
14.8	0.00130605	59.2	0.00430828	235.2	0.000881057						14.8	0.00425894	59.2	0.00197433	235.2	0.000737735
14.9	0.00130605	59.6	0.00430828	236.8	0.000881057						14.9	0.00425894	59.6	0.00197433	236.8	0.000737735
15	0.00130605	60	0.00430828	238.4	0.000881057						15	0.00425894	60	0.00197433	238.4	0.000737735
15.1	0.00130605	60.4	0.00430828	240	0.000881057						15.1	0.00425894	60.4	0.00197433	240	0.000737735
15.2	0.00130605	60.8	0.00430828	241.6	0.000881057						15.2	0.00425894	60.8	0.00197433	241.6	0.000737735
15.3	0.00130605	61.2	0.00430828	243.2	0.000881057						15.3	0.00425894	61.2	0.00197433	243.2	0.000737735
15.4	0.00130605	61.6	0.00430828	244.8	0.000881057						15.4	0.00425894	61.6	0.00197433	244.8	0.000737735
15.5	0.00130605	62	0.00430828	246.4	0.000881057						15.5	0.00425894	62	0.00197433	246.4	0.000737735
15.6	0.00130605	62.4	0.00430828	248	0.000881057						15.6	0.00425894	62.4	0.00197433	248	0.000737735
15.7	0.00130605	62.8	0.00430828	249.6	0.000660793						15.7	0.00425894	62.8	0.00197433	249.6	0.000737735
15.8	0.00130605	63.2	0.00430828	251.2	0.000660793						15.8	0.00425894	63.2	0.00197433	251.2	0.000737735
15.9	0.00130605	63.6	0.00430828	252.8	0.000660793						15.9	0.00425894	63.6	0.00197433	252.8	0.000737735
16	0.00130605	64	0.00430828	254.4	0.000440529						16	0.00340716	64	0.00197433	254.4	0.000737735
16.1	0.00130605	64.4	0.00430828	256	0.000440529						16.1	0.00340716	64.4	0.00197433	256	0.000737735
16.2	0.00130605	64.8	0.00430828	257.6	0.000440529						16.2	0.00340716	64.8	0.00197433	257.6	0.000737735
16.3	0.00130605	65.2	0.00382958	259.2	0.000440529						16.3	0.00340716	65.2	0.00197433	259.2	0.000737735
16.4	0.00130605	65.6	0.00382958	260.8	0.000440529						16.4	0.00340716	65.6	0.00197433	260.8	0.000737735
16.5	0.00130605	66	0.00382958	262.4	0.000440529						16.5	0.00340716	66	0.00197433	262.4	0.000737735
16.6	0.00130605	66.4	0.00287219	264	0.000440529						16.6	0.00340716	66.4	0.00197433	264	0.000737735
16.7	0.00130605	66.8	0.00287219	265.6	0.000440529						16.7	0.00340716	66.8	0.00197433	265.6	0.000737735
16.8	0.00130605	67.2	0.00287219	267.2	0.000440529						16.8	0.00340716	67.2	0.00197433	267.2	0.000737735
16.9	0.00130605	67.6	0.00287219	268.8	0.000440529						16.9	0.00340716	67.6	0.00197433	268.8	0.000737735
17	0.00130605	68	0.00287219	270.4	0.000440529						17	0.00340716	68	0.00197433	270.4	0.000737735
17.1	0.00130605	68.4	0.00287219	272	0.000440529						17.1	0.00340716	68.4	0.00197433	272	0.000737735
17.2	0.00130605	68.8	0.00287219	273.6	0.000440529						17.2	0.00340716	68.8	0.00197433	273.6	0.000737735
17.3	0.00130605	69.2	0.00287219	275.2	0.000440529						17.3	0.00340716	69.2	0.00197433	275.2	0.000737735
17.4	0.00130605	69.6	0.00287219	276.8	0.000440529						17.4	0.00340716	69.6	0.00197433	276.8	0.000368868
17.5	0.00130605	70	0.00287219	278.4	0.000440529						17.5	0.00340716	70	0.00197433	278.4	0.000368868
17.6	0.00130605	70.4	0.00287219	280	0.000440529						17.6	0.00340716	70.4	0.00197433	280	0.000368868
17.7	0.000870701	70.8	0.00287219	281.6	0.000440529						17.7	0.00340716	70.8	0.00197433	281.6	0.000368868
17.8	0.000870701	71.2	0.00287219	283.2	0.000440529						17.8	0.00340716	71.2	0.00197433	283.2	0.000368868
17.9	0.000870701	71.6	0.00287219	284.8	0.000440529						17.9	0.00340716	71.6	0.00197433	284.8	0.000368868
18	0.000870701	72	0.00287219	286.4	0.000440529						18	0.00340716	72	0.00197433	286.4	0.000368868
18.1	0.000870701	72.4	0.00287219	288	0.000440529						18.1	0.00340716	72.4	0.00197433	288	0.000368868
18.2	0.000870701	72.8	0.00287219	289.6	0.000440529						18.2	0.00340716	72.8	0.00197433	289.6	0.000368868
18.3	0.000870701	73.2	0.00287219	291.2	0.000440529						18.3	0.00340716	73.2	0.00197433	291.2	0.000368868
18.4	0.000870701	73.6	0.00287219	292.8	0.000440529						18.4	0.00340716	73.6	0.00197433	292.8	0.000368868
18.5	0.000870701	74	0.00287219	294.4	0.000440529						18.5	0.00340716	74	0.00197433	294.4	0.000368868
18.6	0.000870701	74.4	0.00287219	296	0.000440529						18.6	0.00340716	74.4	0.00197433	296	0.000368868
18.7	0.000870701	74.8	0.00239349	297.6	0.000440529						18.7	0.00340716	74.8	0.00197433	297.6	0.000368868
18.8	0.000870701	75.2	0.00239349	299.2	0.000440529						18.8	0.00255537	75.2	0.00197433	299.2	0.000368868
18.9	0.000870701	75.6	0.00239349	300.8	0.000440529						18.9	0.00170358	75.6	0.00197433	300.8	0.000368868
19	0.000870701	76	0.00191479	302.4	0.000440529						19	0.00170358	76	0.00197433	302.4	0.000368868
19.1	0.000870701	76.4	0.00191479	304	0.000220264						19.1	0.00170358	76.4	0.00197433	304	0.000368868
19.2	0.000870701	76.8	0.00191479	305.6	0.000220264						19.2	0.00170358	76.8	0.00197433	305.6	0.000368868
19.3	0.000870701	77.2	0.00191479	307.2	0.000220264						19.3	0.00170358	77.2	0.00197433	307.2	0.000368868
19.4	0.000870701	77.6	0.00191479	308.8	0.000220264						19.4	0.00170358	77.6	0.00197433	308.8	0.000368868
19.5	0.000870701	78	0.00191479	310.4	0.000220264						19.5	0.00170358	78	0.00197433	310.4	0.000368868
19.6	0.000870701	78.4	0.00191479	312	0.000220264						19.6	0.00170358	78.4	0.00197433	312	0.000368868
19.7	0.000870701	78.8	0.00191479	313.6	0.000220264						19.7	0.00170358	78.8	0.00197433	313.6	0.000368868
19.8	0.000870701	79.2	0.00191479	315.2	0.000220264						19.8	0.00170358	79.2	0.00197433	315.2	0.000368868
19.9	0.000870701	79.6	0.00191479	316.8	0.000220264						19.9	0.00170358	79.6	0.00197433	316.8	0.000368868
20	0.000870701	80	0.00191479	318.4	0.000220264						20	0.00170358	80	0.00197433	318.4	0.000368868
20.1	0.000870701	80.4	0.00191479	320	0.000220264						20.1	0.00170358	80.4	0.00197433	320	0.000368868
20.2	0.000870701	80.8	0.00191479	321.6	0.000220264						20.2	0.00170358	80.8	0.00197433	321.6	0.000368868
20.3	0.000870701	81.2	0.00191479	323.2	0.000220264						20.3	0.00170358	81.2	0.00197433	323.2	0.000368868
20.4	0.000870701	81.6	0.00191479	324.8	0.000220264						20.4	0.00170358	81.6	0.00197433	324.8	0.000368868
20.5	0.000870701	82	0.00143609	326.4	0.000220264						20.5	0.00170358	82	0.00197433	326.4	0.000368868
20.6	0.000870701	82.4	0.00143609	328	0.000220264						20.6	0.00170358	82.4	0.00197433	328	0.000368868
20.7	0.000870701	82.8	0.00143609	329.6	0.000220264						20.7	0.00170358	82.8	0.00197433	329.6	0.000368868
20.8	0.000870701	83.2	0.00143609	331.2	0.000220264						20.8	0.00170358	83.2	0.00197433	331.2	0.000368868
20.9	0.000870701	83.6	0.00143609	332.8	0.000220264						20.9	0.00170358	83.6	0.00197433	332.8	0.000368868
21	0.000870701	84	0.00143609	334.4	0.000220264						21	0.00170358	84	0.00197433	334.4	0.000368868
21.1	0.000870701	84.4	0.00143609	336	0.000220264						21.1	0.00170358	84.4	0.00197433	336	0.000368868
21.2	0.000870701	84.8	0.00143609	337.6	0.000220264						21.2	0.00170358	84.8	0.00197433	337.6	0.000368868
21.3	0.000870701	85.2	0.00143609	339.2	0.000220264						21.3	0.00170358	85.2	0.00197433	339.2	0.000368868
21.4	0.000870701	85.6	0.00143609	340.8	0.000220264						21.4	0.00170358	85.6	0.00197433	340.8	0.000368868
21.5	0.000870701	86	0.00143609	342.4	0.000220264						21.5	0.00170358	86	0.00197433	342.4	0.000368868
21.6	0.000870701	86.4	0.00143609	344	0.000220264						21.6	0.00170358	86.4	0.00197433
21.7	0.000870701	86.8	0.00143609	345.6	0.000220264						21.7	0.00170358	86.8	0.00197433
21.8	0.000870701	87.2	0.00143609	347.2	0.000220264						21.8	0.00170358	87.2	0.00197433
21.9	0.000870701	87.6	0.00143609	348.8	0.000220264						21.9	0.00170358	87.6	0.000987167
22	0.000870701	88	0.00143609	350.4	0.000220264						22	0.00170358	88	0.000987167
22.1	0.000870701	88.4	0.00143609	352	0.000220264						22.1	0.00170358	88.4	0.000987167
22.2	0.000870701	88.8	0.00143609	353.6	0.000220264						22.2	0.00170358	88.8	0.000987167
22.3	0.000870701	89.2	0.00143609	355.2	0.000220264						22.3	0.00170358	89.2	0.000987167
22.4	0.000870701	89.6	0.000957396	356.8	0.000220264						22.4	0.00170358	89.6	0.000987167
22.5	0.000870701	90	0.000957396	358.4	0.000220264						22.5	0.00170358	90	0.000987167
22.6	0.000870701	90.4	0.000957396	360	0.000220264						22.6	0.00170358	90.4	0.000987167
22.7	0.000870701	90.8	0.000957396	361.6	0.000220264						22.7	0.00170358	90.8	0.000987167
22.8	0.000870701	91.2	0.000957396	363.2	0.000220264						22.8	0.00170358	91.2	0.000987167
22.9	0.000870701	91.6	0.000957396	364.8	0.000220264						22.9	0.00170358	91.6	0.000987167
23	0.000870701	92	0.000957396	366.4	0.000220264						23	0.00170358	92	0.000987167
23.1	0.000870701	92.4	0.000957396	368	0.000220264						23.1	0.00170358	92.4	0.000987167
23.2	0.000870701	92.8	0.000957396	369.6	0.000220264						23.2	0.00170358	92.8	0.000987167
23.3	0.000870701	93.2	0.000957396	371.2	0.000220264						23.3	0.00170358	93.2	0.000987167
23.4	0.000870701	93.6	0.000957396	372.8	0.000220264						23.4	0.00170358	93.6	0.000987167
23.5	0.000870701	94	0.000957396	374.4	0.000220264						23.5	0.00170358	94	0.000987167
23.6	0.000870701	94.4	0.000957396	376	0.000220264						23.6	0.00170358	94.4	0.000987167
23.7	0.000870701	94.8	0.000957396	377.6	0.000220264						23.7	0.00170358	94.8	0.000987167
23.8	0.000870701	95.2	0.000957396	379.2	0.000220264						23.8	0.00170358	95.2	0.000987167
23.9	0.000870701	95.6	0.000957396	380.8	0.000220264						23.9	0.00170358	95.6	0.000987167
24	0.000870701	96	0.000957396	382.4	0.000220264						24	0.00170358	96	0.000987167
24.1	0.000870701	96.4	0.000957396	384	0.000220264						24.1	0.00170358	96.4	0.000987167
24.2	0.000870701	96.8	0.000957396	385.6	0.000220264						24.2	0.00170358	96.8	0.000987167
24.3	0.000870701	97.2	0.000957396	387.2	0.000220264						24.3	0.00170358	97.2	0.000987167
24.4	0.000870701	97.6	0.000957396	388.8	0.000220264							0.00170358	97.6	0.000987167
24.5	0.000870701	98	0.000957396	390.4	0.000220264							0.00170358	98	0.000987167
24.6	0.000870701	98.4	0.000957396	392	0.000220264							0.00170358	98.4	0.000987167
24.7	0.000870701	98.8	0.000957396	393.6	0.000220264							0.00170358	98.8	0.000987167
24.8	0.00043535	99.2	0.000957396	395.2	0.000220264							0.00170358	99.2	0.000987167
24.9	0.00043535	99.6	0.000957396	396.8	0.000220264							0.00170358	99.6	0.000987167
25	0.00043535	100	0.000957396	398.4	0.000220264							0.00170358	100	0.000987167
25.1	0.00043535	100.4	0.000957396	400	0.000220264							0.00170358	100.4	0.000987167
25.2	0.00043535	100.8	0.000957396	401.6	0.000220264							0.00170358	100.8	0.000987167
25.3	0.00043535	101.2	0.000957396	403.2	0.000220264							0.00170358	101.2	0.000987167
25.4	0.00043535	101.6	0.000957396	404.8	0.000220264							0.00170358	101.6	0.000987167
25.5	0.00043535	102	0.000478698	406.4	0.000220264							0.00170358	102	0.000599161
25.6	0.003427	102.4	0.000478698	408	0.000220264							0.00170358	102.4	0.000599161
25.7	0.003427	102.8	0.000478698	409.6	0.000220264							0.00170358	102.8	0.000599161
25.8	0.003427	103.2	0.000478698	411.2	0.000220264							0.00170358	103.2	0.000599161
25.9	0.003427	103.6	0.000478698	412.8	0.000220264							0.00170358	103.6	0.000599161
26	0.003427	104	0.000478698	414.4	0.000220264							0.00170358	104	0.000599161
26.1	0.003427	104.4	0.000478698	416	0.000220264							0.00170358	104.4	0.000599161
26.2	0.003427	104.8	0.000478698	417.6	0.000220264							0.00170358	104.8	0.000599161
26.3	0.003427	105.2	0.000478698	419.2	0.000220264							0.00170358	105.2	0.000599161
26.4	0.0027416	105.6	0.000478698	420.8	0.000220264							0.00170358	105.6	0.000599161
26.5	0.0027416	106	0.000478698	422.4	0.000220264							0.000851789	106	0.000599161
26.6	0.0027416	106.4	0.000478698	424	0.000220264							0.000851789	106.4	0.000599161
26.7	0.0027416	106.8	0.000478698	425.6	0.000220264							0.000851789	106.8	0.000599161
26.8	0.0027416	107.2	0.000478698	427.2	0.000220264							0.000851789	107.2	0.000599161
26.9	0.0027416	107.6	0.000478698	428.8	0.000220264							0.000851789	107.6	0.000599161
27	0.0027416	108	0.000478698	430.4	0.000220264							0.000851789	108	0.000599161
27.1	0.0027416	108.4	0.000478698	432	0.000220264							0.000851789	108.4	0.000599161
27.2	0.0027416	108.8	0.000478698	433.6	0.000220264							0.000851789	108.8	0.000599161
27.3	0.0027416	109.2	0.000478698	435.2	0.000220264							0.000851789	109.2	0.000599161
27.4	0.0027416	109.6	0.000478698	436.8	0.000220264							0.000851789	109.6	0.000599161
27.5	0.0020562	110	0.000478698	438.4	0.000220264							0.000851789	110	0.000599161
27.6	0.0020562	110.4	0.000478698	440	0.000220264							0.000851789	110.4	0.000599161
27.7	0.0020562	110.8	0.000478698	441.6	0.000220264							0.000851789	110.8	0.000599161
27.8	0.0020562	111.2	0.000478698	443.2	0.000220264							0.000851789	111.2	0.000599161
27.9	0.0020562	111.6	0.000478698	444.8	0.000220264							0.000851789	111.6	0.000599161
28	0.0020562	112	0.000478698	446.4	0.000220264							0.000851789	112	0.000599161
28.1	0.0020562	112.4	0.000870322	448	0.000220264							0.000851789	112.4	0.000599161
28.2	0.0013708	112.8	0.000870322	449.6	0.000377644							0.000851789	112.8	0.000599161
28.3	0.0013708	113.2	0.000870322	451.2	0.000377644								113.2	0.000599161
28.4	0.0013708	113.6	0.000870322	452.8	0.000377644								113.6	0.000599161
28.5	0.0013708	114	0.000870322	454.4	0.000377644								114	0.000599161
28.6	0.0013708	114.4	0.000870322	456	0.000377644								114.4	0.000599161
28.7	0.0013708	114.8	0.000870322	457.6	0.000377644								114.8	0.000599161
28.8	0.0013708	115.2	0.000870322	459.2	0.000377644								115.2	0.000599161
28.9	0.0013708	115.6	0.000870322	460.8	0.000377644								115.6	0.000599161
29	0.0013708	116	0.000870322	462.4	0.000377644								116	0.000599161
29.1	0.0013708	116.4	0.000870322	464	0.000377644								116.4	0.000599161
29.2	0.0013708	116.8	0.000870322	465.6	0.000377644								116.8	0.000599161
29.3	0.0013708	117.2	0.000870322	467.2	0.000377644								117.2	0.000599161
29.4	0.0013708	117.6	0.000870322	468.8	0.000377644								117.6	0.000599161
29.5	0.000685401	118	0.000870322	470.4	0.000377644								118	0.000599161
29.6	0.000685401	118.4	0.000870322	472	0.000377644								118.4	0.000599161
29.7	0.000685401	118.8	0.000870322	473.6	0.000377644								118.8	0.000599161
29.8	0.000685401	119.2	0.000870322	475.2	0.000377644								119.2	0.000599161
29.9	0.000685401	119.6	0.000870322	476.8	0.000377644								119.6	0.000599161
				478.4	0.000377644
Figure 2d
RBPJ-KO RBPJ WT
X	0.0001	0.000107189	0.000114895	0.000123155	0.000132009	0.000141499	0.000151672	0.000162576	0.000174263	0.000186791	0.00020022	0.000214614	0.000230043	0.000246581	0.000264308	0.00028331	0.000303677	0.000325509	0.00034891	0.000373994	0.000400881	0.0004297	0.000460592	0.000493705	0.000529198	0.000567243	0.000608022	0.000651734	0.000698588	0.00074881	0.000802643	0.000860346	0.000922198	0.000988496	0.00105956	0.00113573	0.00121738	0.0013049	0.00139871	0.00149927	0.00160705	0.00172259	0.00184642	0.00197917	0.00212145	0.00227397	0.00243744	0.00261268	0.0028005
Y	0	0	0	2.98699e-20	2.23897e-20	8.84777e-20	0	1.07216e-21	0	1.38822e-18	0	8.85875e-20	4.56367e-21	2.03943e-20	0	1.46844e-20	7.61601e-20	7.03331e-19	3.25011e-20	0	0	0	9.47461e-20	0	3.73043e-20	1.20849e-20	4.7434e-20	0	2.65902e-21	0	2.06351e-20	8.29948e-21	2.4705e-20	0	1.45705e-19	3.07283e-20	3.84794e-20	0	5.06663e-21	4.18375e-21	1.28924e-20	1.84996e-21	0	5.60436e-22	1.54229e-20	0	0	1.73513e-20	0
RBPJ-KO RBPJ KRS/EHD
X	0.0001	0.000107189	0.000114895	0.000123155	0.000132009	0.000141499	0.000151672	0.000162576	0.000174263	0.000186791	0.00020022	0.000214614	0.000230043	0.000246581	0.000264308	0.00028331	0.000303677	0.000325509	0.00034891	0.000373994	0.000400881	0.0004297	0.000460592	0.000493705	0.000529198	0.000567243	0.000608022	0.000651734	0.000698588	0.00074881	0.000802643	0.000860346	0.000922198	0.000988496	0.00105956	0.00113573	0.00121738	0.0013049	0.00139871	0.00149927	0.00160705	0.00172259	0.00184642	0.00197917	0.00212145	0.00227397	0.00243744	0.00261268	0.0028005
Y	0	2.0338e-20	4.74562e-19	1.55986e-20	4.52217e-21	0	0	1.8104e-19	4.08334e-20	2.89744e-21	2.2812e-19	2.27998e-19	0	0	0	0	8.95945e-21	1.25384e-19	0	4.07126e-21	0	3.54471e-21	0	2.96756e-20	0	2.7777e-20	1.61197e-20	0	1.86957e-19	0	0	0	2.03294e-20	2.97948e-20	2.97872e-18	5.69626e-20	1.65179e-20	0	7.19331e-22	0	0	4.14503e-20	0	0	1.95976e-20	2.82283e-22	6.33497e-22	0	3.94499e-23
Figure 2e					Figure 2f				Figure 2g					Figure 2h
Variant	specific residence time (s)	s.d.			Variant	specific residence time (s)	s.d.		Variant	unspecific residence time (s)	s.d.			Variant	Relative Luciferase activity (%)	s.d.	specific residence time (s)	s.d.
RBPJ-KO RBPJ WT	300.3	90.18			HRBPJ WT	246.91	79.26		RBPJ WT	1	0.09			RBPJ WT	100	5.78623	246.91	79.26
RBPJ-KO RBPJ KRS/EHD	142.45	28.41			RBPJ R/H	194.17	26.02		RBPJ R/H	0.71	0.02			RBPJ R/H	8.81048	0.919902	194.17	26.02
					RBPJ K/E	159.24	14.71		RBPJ K/E	0.78	0.03			RBPJ K/E	11.6032	1.08324	159.24	14.71
					RBPJ KRS/EHD	133.51	19.61		RBPJ KRS/EHD	0.74	0.02			RBPJ KRS/EHD	3.02222	0.288471	133.51	19.61
					RBPJ FL/AA	211.86	26.03		RBPJ FL/AA	1.44	0.09
					RBPJ RFL/HAA	142.25	11.74		RBPJ RFL/HAA	0.99	0.05
					S-KO RBPJ WT	226.76	50.9		S-KO RBPJ WT	1.67	0.12
[truncated: 151 more columns]

## Sheet: Figure 3
Figure 3b					Figure 3c																													Figure 3e					Figure 3f
Halo-RBPJ WT		Halo-RBPJ KRS/EHD			Halo-RBPJ wt				Halo-RBPJ R/H				Halo-RBPJ K/E				Halo-RBPJ KRS/EHD				Halo-RBPJ FL/AA				Halo-RBPJ RFL/HAA				S-KO Halo-RBPJ wt					Variant	target search time (s)	s.d.			Variant	Relative Luciferase activity (%)	s.d.	target search time (s)	s.d.
Jumpdistance (µm)	Propability	Jumpdistance (µm)	Propability		A1 (bound)	A2 (slow diffusing)	A3 (free diffusing)		A1 (bound)	A2 (slow diffusing)	A3 (free diffusing)		A1 (bound)	A2 (slow diffusing)	A3 (free diffusing)		A1 (bound)	A2 (slow diffusing)	A3 (free diffusing)		A1 (bound)	A2 (slow diffusing)	A3 (free diffusing)		A1 (bound)	A2 (slow diffusing)	A3 (free diffusing)		A1 (bound)	A2 (slow diffusing)	A3 (free diffusing)			RBPJ WT	2270.2	538.28			RBPJ WT	100	5.78623	2270.2	538.28
0.0111993	0.0442837	0.0111993	0.0198102		0.370444	0.354054	0.275501		0.204604	0.495397	0.299998		0.236503	0.443319	0.320177		0.183206	0.405253	0.411541		0.33406	0.34655	0.31939		0.153282	0.556496	0.290222		0.380118	0.399801	0.220081			RBPJ R/H	3854.33	1073.53			RBPJ R/H	8.81048	0.919902	3854.33	1073.53
0.033598	0.103463	0.033598	0.0500723		0.362789	0.34732	0.289891		0.199029	0.492088	0.308882		0.233571	0.440278	0.326151		0.186203	0.406484	0.407313		0.330886	0.342011	0.327102		0.15462	0.557758	0.287621		0.377963	0.397936	0.2241			RBPJ K/E	3299.8	733.31			RBPJ K/E	11.6032	1.08324	3299.8	733.31
0.0559967	0.114351	0.0559967	0.0627362		0.365368	0.347079	0.287553		0.203182	0.496021	0.300797		0.231988	0.437111	0.330901		0.179571	0.395949	0.42448		0.330933	0.344814	0.324253		0.149253	0.565597	0.28515		0.380956	0.397497	0.221547			RBPJ KRS/EHD	4391.53	1385.65			RBPJ KRS/EHD	3.02222	0.288471	4391.53	1385.65
0.0783953	0.0949945	0.0783953	0.059394		0.366215	0.35235	0.281434		0.203072	0.493932	0.302996		0.235255	0.442049	0.322696		0.184397	0.406341	0.409262		0.332446	0.345671	0.321883		0.147919	0.559666	0.292414		0.381175	0.398928	0.219897			RBPJ FL/AA	1159.57	282.72
0.100794	0.0743901	0.100794	0.053609		0.366047	0.350099	0.283854		0.197661	0.489484	0.312855		0.235421	0.437767	0.326812		0.182752	0.396887	0.420361		0.33471	0.345461	0.319829		0.151931	0.571518	0.276552		0.383849	0.400176	0.215974			RBPJ RFL/HAA	2305	881.18
0.123193	0.0592424	0.123193	0.0484194		0.364763	0.341742	0.293495		0.199172	0.496116	0.304713		0.23626	0.440159	0.323581		0.182739	0.395242	0.42202		0.336197	0.336231	0.327573		0.154278	0.571287	0.274436		0.378225	0.398608	0.223166			S-KO RBPJ WT	1408.5	324.31
0.145591	0.0469175	0.145591	0.0459158		0.366625	0.351124	0.282251		0.200146	0.490364	0.30949		0.23374	0.436388	0.329871		0.184164	0.395722	0.420114		0.333885	0.341981	0.324133		0.153719	0.567899	0.278382		0.37747	0.398407	0.224123
0.16799	0.0401628	0.16799	0.0441779		0.366096	0.350456	0.283448		0.205615	0.509283	0.285102		0.234795	0.440955	0.32425		0.183845	0.409281	0.406874		0.331256	0.34447	0.324275		0.152573	0.565297	0.28213		0.378341	0.399531	0.222128
0.190389	0.0368485	0.190389	0.0424278		0.367	0.342644	0.290357		0.200068	0.489726	0.310206		0.233934	0.438955	0.327111		0.184049	0.403742	0.41221		0.333157	0.349833	0.31701		0.148597	0.560997	0.290406		0.379904	0.405234	0.214862
0.212787	0.0349582	0.212787	0.0411274		0.367572	0.338742	0.293687		0.203782	0.504262	0.291956		0.233863	0.440537	0.3256		0.185783	0.407344	0.406873		0.335609	0.354954	0.309436		0.152442	0.559703	0.287855		0.380028	0.39805	0.221922
0.235186	0.0322865	0.235186	0.0388303		0.368654	0.345932	0.285414		0.204705	0.504489	0.290807		0.234907	0.439127	0.325965		0.179724	0.39732	0.422956		0.337539	0.348346	0.314115		0.154486	0.567641	0.277873		0.377183	0.396546	0.226271
0.257585	0.0302324	0.257585	0.0359743		0.366737	0.347	0.286263		0.202566	0.505425	0.292009		0.237683	0.439295	0.323022		0.182479	0.399744	0.417776		0.336018	0.34432	0.319662		0.148897	0.562604	0.288499		0.378517	0.399238	0.222244
0.279983	0.0271449	0.279983	0.0364118		0.36497	0.355416	0.279614		0.193549	0.483298	0.323153		0.235856	0.439538	0.324607		0.183726	0.406859	0.409415		0.332339	0.349246	0.318415		0.151805	0.562662	0.285533		0.380474	0.395117	0.224409
0.302382	0.0250151	0.302382	0.0325227		0.369184	0.35223	0.278586		0.201095	0.491155	0.30775		0.234783	0.435151	0.330066		0.183588	0.402091	0.414322		0.333907	0.349121	0.316972		0.151495	0.560046	0.28846		0.378482	0.400875	0.220643
0.324781	0.0229358	0.324781	0.0322675		0.370232	0.345462	0.284305		0.200112	0.487768	0.31212		0.234636	0.438973	0.326391		0.185659	0.402013	0.412329		0.331137	0.341278	0.327585		0.154899	0.562641	0.282459		0.379587	0.397901	0.222513
0.347179	0.0208186	0.347179	0.0296909		0.365665	0.347424	0.286911		0.200566	0.498068	0.301366		0.235813	0.440298	0.323889		0.189494	0.404963	0.405543		0.338954	0.342799	0.318247		0.149151	0.562027	0.288822		0.379368	0.402696	0.217936
0.369578	0.0200121	0.369578	0.0275641		0.364278	0.354254	0.281468		0.203696	0.490162	0.306141		0.235176	0.442362	0.322462		0.182125	0.399576	0.418298		0.333624	0.344109	0.322267		0.152436	0.566738	0.280827		0.378966	0.398274	0.22276
0.391977	0.01729	0.391977	0.0249754		0.359947	0.346444	0.293609		0.202546	0.492563	0.30489		0.235045	0.440188	0.324767		0.182517	0.39491	0.422573		0.335069	0.351244	0.313688		0.152855	0.560494	0.286651		0.381471	0.403008	0.21552
0.414375	0.0168868	0.414375	0.0239059		0.366378	0.350994	0.282628		0.198632	0.49685	0.304518		0.234449	0.44332	0.322231		0.185064	0.394562	0.420374		0.336008	0.348762	0.31523		0.154786	0.565836	0.279379		0.379113	0.39754	0.223347
0.436774	0.014694	0.436774	0.0220586		0.367723	0.35306	0.279217		0.205469	0.488721	0.30581		0.235397	0.443584	0.321019		0.183045	0.401715	0.415239		0.332831	0.348547	0.318622		0.153641	0.564068	0.282291		0.380599	0.399162	0.220239
0.459173	0.0131818	0.459173	0.0200897		0.366562	0.348414	0.285025		0.199487	0.492923	0.30759		0.234411	0.437381	0.328208		0.183894	0.400505	0.415601		0.333877	0.340943	0.32518		0.150141	0.558189	0.291671		0.378334	0.399493	0.222173
0.481571	0.0117325	0.481571	0.01885		0.36786	0.341568	0.290572		0.201844	0.499673	0.298484		0.234325	0.435485	0.33019		0.183586	0.405606	0.410808		0.331445	0.346229	0.322326		0.152029	0.561827	0.286144		0.379277	0.402073	0.218651
0.50397	0.0107748	0.50397	0.017027		0.365289	0.345689	0.289022		0.199584	0.487352	0.313064		0.233947	0.437637	0.328416		0.182694	0.409256	0.40805		0.33197	0.347059	0.320972		0.152107	0.56629	0.281603		0.37803	0.396101	0.225869
0.526369	0.00989263	0.526369	0.0154349		0.363977	0.341784	0.294239		0.203262	0.496149	0.300589		0.234342	0.439948	0.32571		0.183398	0.406337	0.410265		0.336963	0.347944	0.315093		0.152979	0.565787	0.281234		0.381019	0.395782	0.2232
0.548767	0.00844339	0.548767	0.0147665		0.366823	0.358602	0.274574		0.201786	0.487448	0.310766		0.236028	0.442267	0.321705		0.183012	0.402041	0.414947		0.332343	0.338364	0.329293		0.150923	0.561545	0.287532		0.378474	0.399994	0.221532
0.571166	0.00762426	0.571166	0.0134174		0.363899	0.345885	0.290216		0.201016	0.494851	0.304133		0.234934	0.43897	0.326096		0.183648	0.407994	0.408358		0.333456	0.340376	0.326168		0.150407	0.555619	0.293974		0.377077	0.39645	0.226473
0.593565	0.00640186	0.593565	0.0119347		0.366016	0.350319	0.283665		0.198978	0.501685	0.299337		0.235092	0.439821	0.325087		0.182044	0.396752	0.421204		0.334446	0.340091	0.325463		0.151211	0.563037	0.285752		0.379044	0.400152	0.220804
0.615963	0.00630104	0.615963	0.0120806		0.367734	0.344971	0.287295		0.200884	0.491975	0.307141		0.233931	0.438425	0.327644		0.182749	0.401341	0.41591		0.331158	0.350463	0.318378		0.152371	0.562786	0.284842		0.379397	0.400419	0.220184
0.638362	0.00570874	0.638362	0.0104034		0.368336	0.344866	0.286798		0.201402	0.489474	0.309124		0.234795	0.440885	0.32432		0.182349	0.399216	0.418435		0.327807	0.347761	0.324432		0.152329	0.564889	0.282782		0.378425	0.395645	0.22593
0.660761	0.00433511	0.660761	0.00935818		0.366656	0.346337	0.287007		0.200655	0.505758	0.293587		0.23522	0.441256	0.323524		0.183186	0.404468	0.412346		0.332553	0.344756	0.322691		0.151817	0.564375	0.283809		0.378695	0.399488	0.221816
0.683159	0.0042343	0.683159	0.00839805		0.367457	0.351894	0.280649		0.19922	0.497775	0.303006		0.235459	0.439477	0.325064		0.183992	0.398072	0.417936		0.337196	0.348683	0.314121		0.152187	0.557535	0.290278		0.378766	0.404208	0.217026
0.705558	0.00403266	0.705558	0.00772961		0.367639	0.346258	0.286103		0.202411	0.490409	0.30718		0.232928	0.44146	0.325612		0.182806	0.393808	0.423386		0.336261	0.347395	0.316343		0.152021	0.561762	0.286217		0.379392	0.398623	0.221985
0.727957	0.00320093	0.727957	0.0071827		0.362122	0.339789	0.29809		0.196929	0.497845	0.305226		0.233815	0.442028	0.324157		0.186023	0.410146	0.403831		0.330635	0.345634	0.323731		0.148475	0.563604	0.287921		0.380631	0.400437	0.218931
0.750355	0.00338996	0.750355	0.00683025		0.367373	0.347457	0.285171		0.196986	0.483014	0.32		0.232954	0.43824	0.328806		0.182625	0.406526	0.41085		0.333624	0.343014	0.323362		0.14767	0.557067	0.295263		0.377613	0.399136	0.223251
0.772754	0.00274725	0.772754	0.00578505		0.366256	0.340512	0.293232		0.204538	0.490866	0.304596		0.235706	0.43641	0.327883		0.183915	0.397799	0.418286		0.329939	0.346699	0.323361		0.154217	0.563521	0.282262		0.379227	0.398354	0.222419
0.795153	0.0024448	0.795153	0.00573644		0.365124	0.346775	0.288101		0.197918	0.49047	0.311612		0.233616	0.440605	0.325779		0.18315	0.398488	0.418362		0.331959	0.343787	0.324253		0.151614	0.558699	0.289686		0.375471	0.395505	0.229024
0.817551	0.00257082	0.817551	0.00511661		0.372223	0.348273	0.279504		0.203818	0.494073	0.302109		0.232399	0.438321	0.32928		0.181674	0.404948	0.413378		0.333004	0.345828	0.321168		0.149229	0.555999	0.294773		0.376656	0.398632	0.224713
0.83995	0.00223057	0.83995	0.00486139		0.364203	0.344953	0.290844		0.198278	0.487893	0.31383		0.235148	0.43939	0.325462		0.189104	0.402328	0.408568		0.334652	0.338835	0.326512		0.153424	0.559711	0.286865		0.380527	0.399595	0.219878
0.862349	0.00171388	0.862349	0.00425372		0.363279	0.351104	0.285617		0.200926	0.496667	0.302407		0.233905	0.441431	0.324664		0.184415	0.397408	0.418177		0.333927	0.343315	0.322758		0.1499	0.564841	0.285258		0.376602	0.399777	0.223622
0.884747	0.00162567	0.884747	0.00426587		0.364602	0.344628	0.29077		0.200835	0.496666	0.302499		0.235013	0.441843	0.323144		0.18165	0.397169	0.421181		0.333135	0.344366	0.322499		0.151818	0.562519	0.285664		0.379452	0.399957	0.220591
0.907146	0.00149965	0.907146	0.00356097		0.366586	0.344593	0.288821		0.199264	0.494208	0.306527		0.23555	0.443216	0.321233		0.184772	0.402013	0.413215		0.332304	0.348871	0.318825		0.148194	0.552472	0.299334		0.379909	0.400252	0.219839
0.929545	0.00126021	0.929545	0.00317206		0.366898	0.346265	0.286837		0.199734	0.490973	0.309293		0.23777	0.444555	0.317675		0.185552	0.406521	0.407926		0.335772	0.350753	0.313475		0.153165	0.567728	0.279107		0.379803	0.402138	0.218059
0.951943	0.00132322	0.951943	0.00294114		0.365575	0.349467	0.284958		0.202043	0.502856	0.295101		0.233013	0.433788	0.333199		0.181285	0.405687	0.413027		0.33327	0.34859	0.318141		0.14988	0.553739	0.29638		0.379242	0.401334	0.219425
0.974342	0.0011846	0.974342	0.00288037		0.362036	0.346206	0.291758		0.194424	0.482213	0.323363		0.232911	0.437931	0.329158		0.181599	0.396018	0.422383		0.334833	0.342971	0.322196		0.149378	0.568232	0.28239		0.38033	0.402041	0.217629
0.996741	0.00112158	0.996741	0.00247931		0.368737	0.348636	0.282627		0.197216	0.491029	0.311756		0.233866	0.44236	0.323774		0.179165	0.402503	0.418332		0.334875	0.349505	0.31562		0.155651	0.569216	0.275133		0.378517	0.397667	0.223817
1.01914	0.000995564	1.01914	0.00212686		0.363927	0.349355	0.286718		0.203909	0.501759	0.294333		0.233825	0.444194	0.32198		0.182855	0.411283	0.405862		0.335484	0.345497	0.319019		0.151305	0.566075	0.28262		0.379091	0.397323	0.223585
1.04154	0.000831737	1.04154	0.00189594		0.359802	0.348372	0.291826		0.196644	0.484308	0.319048		0.233154	0.442536	0.32431		0.17976	0.400886	0.419354		0.333417	0.340879	0.325704		0.155803	0.567654	0.276542		0.378657	0.397166	0.224177
1.06394	0.000819135	1.06394	0.00201748		0.366602	0.347263	0.286135		0.203364	0.500333	0.296302		0.236788	0.442579	0.320633		0.184692	0.405624	0.409684		0.332399	0.344142	0.323459		0.153383	0.566472	0.280145		0.3793	0.398722	0.221978
1.08634	0.000844339	1.08634	0.00170149		0.368981	0.348145	0.282874		0.201145	0.493472	0.305383		0.237017	0.440782	0.322202		0.185116	0.404004	0.41088		0.337606	0.348027	0.314367		0.150267	0.562836	0.286897		0.37663	0.397369	0.226001
1.10873	0.0006049	1.10873	0.00181087		0.369355	0.352868	0.277777		0.202645	0.496121	0.301234		0.2366	0.439855	0.323545		0.186043	0.401625	0.412333		0.332604	0.339396	0.328		0.151864	0.564095	0.284041		0.376827	0.398019	0.225153
					0.366473	0.344981	0.288546		0.204054	0.488998	0.306948		0.235009	0.441086	0.323904		0.185124	0.402232	0.412644		0.332138	0.343748	0.324114		0.15018	0.556674	0.293146		0.378745	0.398382	0.222874
					0.365341	0.345543	0.289115		0.197654	0.492241	0.310105		0.235662	0.444939	0.319398		0.186681	0.41243	0.400889		0.335323	0.342652	0.322025		0.153298	0.562545	0.284158		0.381671	0.397609	0.22072
					0.364009	0.352309	0.283682		0.197061	0.493777	0.309163		0.233949	0.43503	0.331021		0.182848	0.398432	0.41872		0.334028	0.345537	0.320435		0.153169	0.562876	0.283955		0.377719	0.398838	0.223444
					0.372362	0.349762	0.277876		0.204652	0.486505	0.308844		0.234556	0.444702	0.320741		0.185992	0.399332	0.414676		0.331792	0.344541	0.323667		0.154216	0.567477	0.278307		0.377666	0.396522	0.225812
					0.368303	0.345051	0.286646		0.203333	0.494135	0.302532		0.235932	0.441645	0.322423		0.183093	0.399631	0.417277		0.334029	0.343937	0.322034		0.152852	0.558104	0.289044		0.379687	0.399126	0.221187
					0.368693	0.351354	0.279953		0.198973	0.490062	0.310964		0.235519	0.440802	0.323679		0.188451	0.409259	0.40229		0.333019	0.347821	0.319161		0.153069	0.563306	0.283625		0.377427	0.397365	0.225208
					0.367045	0.341913	0.291042		0.201092	0.497474	0.301434		0.235485	0.443441	0.321074		0.182088	0.403266	0.414645		0.33525	0.344029	0.320722		0.15289	0.555001	0.292109		0.379893	0.400837	0.21927
					0.367175	0.345821	0.287004		0.198855	0.488803	0.312342		0.230795	0.436557	0.332648		0.187806	0.402018	0.410176		0.335393	0.349384	0.315223		0.152586	0.564723	0.28269		0.379557	0.397237	0.223206
					0.366731	0.34521	0.288059		0.197983	0.491702	0.310314		0.233893	0.438194	0.327913		0.185298	0.399673	0.415029		0.332358	0.343915	0.323727		0.15835	0.571017	0.270632		0.378751	0.39763	0.223619
					0.364432	0.345891	0.289676		0.205533	0.494244	0.300223		0.23513	0.438019	0.326852		0.180135	0.408516	0.411348		0.338277	0.339242	0.322481		0.152646	0.558765	0.288589		0.381687	0.40145	0.216863
					0.365708	0.345315	0.288977		0.198358	0.48772	0.313922		0.233529	0.443746	0.322725		0.182858	0.403353	0.413789		0.333444	0.341679	0.324877		0.153902	0.564216	0.281881		0.382039	0.399227	0.218734
					0.365295	0.341037	0.293668		0.200905	0.491906	0.307189		0.235665	0.44089	0.323445		0.18087	0.406192	0.412938		0.335384	0.339732	0.324884		0.152721	0.565167	0.282112		0.378282	0.399302	0.222416
					0.36378	0.346289	0.28993		0.198191	0.493992	0.307817		0.234603	0.436804	0.328594		0.185192	0.405035	0.409773		0.332933	0.346753	0.320314		0.151975	0.556495	0.29153		0.380414	0.396707	0.222879
					0.364294	0.345929	0.289777		0.198736	0.491039	0.310225		0.236811	0.447302	0.315887		0.183279	0.406185	0.410535		0.331522	0.342659	0.325819		0.150884	0.56176	0.287356		0.380732	0.398763	0.220504
					0.36516	0.348881	0.285959		0.19916	0.491411	0.309429		0.23296	0.440987	0.326053		0.179592	0.400045	0.420363		0.335044	0.342281	0.322675		0.154294	0.564532	0.281173		0.378301	0.397213	0.224486
					0.365595	0.347356	0.287049		0.201363	0.489652	0.308985		0.233992	0.44165	0.324358		0.185506	0.398689	0.415805		0.3286	0.342072	0.329328		0.151295	0.567534	0.281171		0.377576	0.398101	0.224323
					0.364565	0.348648	0.286787		0.200605	0.49482	0.304575		0.232763	0.439867	0.327371		0.182558	0.39277	0.424672		0.33325	0.344404	0.322346		0.152191	0.562846	0.284962		0.375641	0.397795	0.226564
					0.365128	0.346453	0.288418		0.201918	0.497368	0.300714		0.235083	0.445038	0.319879		0.183542	0.40053	0.415928		0.335498	0.349638	0.314864		0.152334	0.562756	0.284911		0.378453	0.398704	0.222842
					0.369547	0.350788	0.279665		0.198802	0.497613	0.303586		0.235875	0.440148	0.323977		0.181029	0.394959	0.424012		0.334866	0.344653	0.320481		0.153669	0.572865	0.273466		0.378675	0.403523	0.217803
					0.36797	0.346597	0.285434		0.203562	0.495749	0.300689		0.233355	0.440098	0.326547		0.185612	0.408895	0.405493		0.331703	0.350754	0.317543		0.150536	0.561781	0.287683		0.381427	0.397424	0.221149
					0.364497	0.342343	0.29316		0.201396	0.482998	0.315606		0.233126	0.442631	0.324243		0.181008	0.397291	0.421701		0.332111	0.350696	0.317193		0.153473	0.558743	0.287783		0.379883	0.401082	0.219034
					0.367267	0.354746	0.277987		0.201953	0.482071	0.315976		0.234303	0.436475	0.329223		0.184382	0.39479	0.420828		0.335653	0.350779	0.313568		0.149824	0.561517	0.288659		0.376454	0.401251	0.222295
					0.36912	0.351636	0.279244		0.201906	0.496846	0.301248		0.232848	0.442087	0.325065		0.181857	0.406151	0.411992		0.333245	0.340967	0.325788		0.153793	0.567151	0.279056		0.378725	0.39906	0.222216
					0.364571	0.348012	0.287417		0.201612	0.488962	0.309425		0.234777	0.441502	0.323721		0.184532	0.403466	0.412002		0.331229	0.349471	0.319301		0.154112	0.563239	0.282649		0.379589	0.398806	0.221606
					0.36795	0.353782	0.278269		0.203423	0.498383	0.298194		0.232232	0.437135	0.330632		0.184395	0.400566	0.415039		0.334051	0.347705	0.318244		0.151877	0.561354	0.286769		0.381551	0.398119	0.22033
					0.367315	0.349733	0.282952		0.201313	0.492474	0.306213		0.235366	0.441891	0.322744		0.186761	0.414439	0.398799		0.332875	0.343506	0.32362		0.150261	0.561585	0.288154		0.378191	0.397897	0.223912
					0.369406	0.345337	0.285257		0.194903	0.486021	0.319076		0.236466	0.438667	0.324868		0.181331	0.405757	0.412913		0.340467	0.343526	0.316007		0.154719	0.564471	0.280809		0.380364	0.39796	0.221676
					0.364099	0.353812	0.282089		0.203143	0.499824	0.297033		0.234571	0.44216	0.32327		0.1835	0.403565	0.412935		0.336351	0.350443	0.313206		0.153976	0.560215	0.285808		0.377406	0.398192	0.224402
					0.370118	0.347358	0.282524		0.203686	0.49064	0.305675		0.235917	0.445161	0.318923		0.18365	0.404716	0.411635		0.330877	0.338429	0.330694		0.152956	0.558735	0.288309		0.377712	0.402927	0.219361
					0.368394	0.344867	0.286739		0.201763	0.494918	0.303319		0.235055	0.439745	0.3252		0.183051	0.40567	0.411279		0.33456	0.345294	0.320146		0.150389	0.563251	0.28636		0.377626	0.399254	0.223119
					0.365388	0.346028	0.288584		0.2027	0.481702	0.315598		0.236123	0.442265	0.321613		0.181485	0.398842	0.419673		0.330445	0.344165	0.32539		0.154204	0.559656	0.28614		0.380625	0.395313	0.224062
					0.364313	0.347531	0.288156		0.204183	0.485285	0.310533		0.238192	0.444969	0.316839		0.183472	0.405283	0.411245		0.334653	0.349422	0.315924		0.153203	0.554959	0.291838		0.379743	0.400055	0.220202
					0.366705	0.348065	0.28523		0.197703	0.504333	0.297964		0.233809	0.444433	0.321759		0.185902	0.403905	0.410193		0.333176	0.339548	0.327276		0.152068	0.563159	0.284773		0.378005	0.400582	0.221413
					0.363971	0.342803	0.293227		0.199647	0.486046	0.314308		0.236085	0.43922	0.324695		0.17909	0.397988	0.422922		0.331196	0.344513	0.324291		0.14996	0.550513	0.299526		0.379624	0.398997	0.221378
					0.367003	0.350078	0.282919		0.204229	0.492502	0.303268		0.234831	0.445119	0.32005		0.185663	0.398797	0.41554		0.333177	0.346851	0.319972		0.152329	0.56645	0.281221		0.380286	0.397252	0.222462
					0.365219	0.348282	0.2865		0.199739	0.499575	0.300685		0.233432	0.440752	0.325815		0.187198	0.405535	0.407268		0.333561	0.346228	0.320211		0.151499	0.566876	0.281625		0.379029	0.399666	0.221305
					0.365832	0.338709	0.295459		0.202365	0.495971	0.301664		0.233379	0.435705	0.330916		0.184391	0.403235	0.412374		0.332633	0.341736	0.325631		0.151831	0.566613	0.281556		0.382043	0.395822	0.222134
					0.365071	0.350944	0.283985		0.19349	0.482851	0.323659		0.233176	0.44185	0.324975		0.185118	0.405634	0.409248		0.336761	0.344745	0.318494		0.149019	0.556792	0.294188		0.37715	0.399141	0.223709
					0.369924	0.343452	0.286624		0.201209	0.505568	0.293224		0.234235	0.43814	0.327625		0.182384	0.402472	0.415144		0.331758	0.340389	0.327853		0.149986	0.559388	0.290625		0.381835	0.396791	0.221374
					0.369391	0.352591	0.278018		0.202366	0.491714	0.30592		0.2333	0.436614	0.330086		0.184428	0.405089	0.410482		0.333558	0.349149	0.317293		0.153103	0.568165	0.278732		0.378985	0.397757	0.223257
					0.365449	0.348204	0.286347		0.198619	0.484813	0.316568		0.23343	0.443406	0.323164		0.182842	0.403006	0.414151		0.334339	0.34079	0.324871		0.154918	0.563785	0.281297		0.38057	0.400436	0.218994
					0.367854	0.34692	0.285226		0.194571	0.490715	0.314714		0.236151	0.445506	0.318343		0.180684	0.401149	0.418167		0.332674	0.346451	0.320875		0.155129	0.567691	0.27718		0.381039	0.399121	0.21984
					0.367345	0.35115	0.281504		0.202118	0.499089	0.298793		0.23212	0.441063	0.326817		0.181377	0.408419	0.410204		0.332898	0.342818	0.324284		0.148595	0.559802	0.291602		0.377492	0.398134	0.224374
					0.369524	0.351616	0.27886		0.195964	0.492403	0.311633		0.236223	0.438653	0.325124		0.186089	0.404206	0.409705		0.338893	0.347539	0.313568		0.154945	0.565293	0.279761		0.378593	0.398432	0.222975
					0.365903	0.344388	0.289708		0.201912	0.489699	0.30839		0.236988	0.439991	0.323021		0.185441	0.401418	0.413141		0.329194	0.335363	0.335442		0.150994	0.558839	0.290168		0.380363	0.398358	0.221279
					0.370351	0.347002	0.282646		0.199878	0.486679	0.313443		0.233886	0.435601	0.330514		0.18441	0.403694	0.411896		0.3305	0.342003	0.327497		0.149606	0.561269	0.289125		0.379352	0.394756	0.225892
					0.364108	0.344134	0.291758		0.19726	0.484436	0.318304		0.234827	0.442297	0.322875		0.180643	0.397591	0.421766		0.332056	0.34385	0.324094		0.155729	0.568598	0.275673		0.377866	0.402878	0.219256
					0.361704	0.34888	0.289416		0.202464	0.494877	0.302659		0.233912	0.438869	0.327219		0.185177	0.400199	0.414624		0.333239	0.348944	0.317817		0.152269	0.561278	0.286452		0.37883	0.394099	0.227071
					0.367108	0.351284	0.281608		0.204157	0.497193	0.29865		0.235158	0.436819	0.328023		0.186004	0.405212	0.408784		0.332629	0.344901	0.322471		0.15325	0.565597	0.281153		0.380255	0.398424	0.221321
					0.367696	0.352445	0.27986		0.199019	0.495701	0.30528		0.234304	0.437141	0.328555		0.183958	0.393287	0.422756		0.330122	0.345971	0.323907		0.149415	0.555747	0.294838		0.37859	0.39986	0.22155
					0.368415	0.350767	0.280818		0.202849	0.505187	0.291964		0.234104	0.435666	0.33023		0.181828	0.402648	0.415524		0.335698	0.344688	0.319614		0.150754	0.567107	0.282138		0.377949	0.399685	0.222366
					0.366725	0.349539	0.283736		0.197648	0.494049	0.308303		0.233899	0.438963	0.327139		0.1813	0.401272	0.417428		0.333499	0.347205	0.319295		0.152577	0.564484	0.282939		0.381335	0.397465	0.221199
					0.370234	0.359213	0.270552		0.200046	0.494815	0.30514		0.235721	0.441834	0.322445		0.185001	0.401228	0.413771		0.336361	0.344208	0.319431		0.152677	0.566184	0.281139		0.378386	0.398475	0.223139
					0.365081	0.342435	0.292483		0.201272	0.483174	0.315554		0.235057	0.439241	0.325703		0.185121	0.402784	0.412095		0.334224	0.34145	0.324326		0.150234	0.559695	0.290072		0.380263	0.403026	0.216712
					0.366573	0.343866	0.289561		0.202133	0.49109	0.306776		0.235424	0.443478	0.321098		0.185733	0.411143	0.403123		0.334147	0.343113	0.32274		0.152868	0.561412	0.28572		0.383106	0.399934	0.21696
					0.364224	0.354242	0.281534		0.20249	0.494329	0.303181		0.234795	0.43804	0.327165		0.183937	0.395127	0.420935		0.331166	0.345369	0.323465		0.152817	0.560831	0.286351		0.379141	0.395991	0.224868
					0.365278	0.34687	0.287852		0.20151	0.49507	0.30342		0.233624	0.438394	0.327981		0.183509	0.403226	0.413265		0.331267	0.333229	0.335504		0.151369	0.562582	0.286049		0.378052	0.400218	0.22173
					0.366183	0.34438	0.289437		0.201189	0.493819	0.304992		0.234572	0.44169	0.323737		0.184127	0.402892	0.412982		0.334598	0.347048	0.318354		0.155671	0.563322	0.281007		0.377493	0.39893	0.223577
					0.367466	0.347273	0.285261		0.202443	0.498127	0.29943		0.233467	0.441301	0.325232		0.181373	0.399815	0.418812		0.331849	0.347018	0.321134		0.152382	0.559934	0.287684		0.3781	0.395117	0.226783
					0.370068	0.34785	0.282082		0.201035	0.495721	0.303244		0.235363	0.440488	0.324148		0.181969	0.398799	0.419232		0.328107	0.344892	0.327001		0.151984	0.561338	0.286678		0.379282	0.398723	0.221995
					0.367198	0.350905	0.281897		0.202578	0.49806	0.299362		0.234727	0.440766	0.324507		0.184625	0.405248	0.410127		0.334815	0.342106	0.323078		0.152065	0.565982	0.281954		0.380275	0.396933	0.222791
					0.365928	0.354364	0.279708		0.202678	0.48861	0.308712		0.234009	0.438354	0.327637		0.182553	0.405366	0.412081		0.337792	0.351497	0.310711		0.14939	0.560886	0.289724		0.378728	0.404364	0.216908
					0.361492	0.340345	0.298163		0.197925	0.498019	0.304056		0.233563	0.439655	0.326782		0.185449	0.40392	0.410631		0.335011	0.344843	0.320146		0.154796	0.571882	0.273322		0.381193	0.401718	0.217089
					0.366974	0.347788	0.285238		0.206147	0.49599	0.297863		0.236514	0.436788	0.326698		0.182331	0.405709	0.41196		0.334965	0.345513	0.319521		0.148356	0.544264	0.30738		0.376909	0.39994	0.223152
					0.367872	0.347168	0.28496		0.197328	0.489551	0.313122		0.234392	0.441217	0.324392		0.185686	0.403436	0.410878		0.335237	0.338885	0.325878		0.152957	0.560768	0.286275		0.381467	0.40097	0.217563
					0.364166	0.350334	0.2855		0.195295	0.48847	0.316235		0.233353	0.441277	0.325369		0.182121	0.408304	0.409575		0.333737	0.344334	0.321929		0.151048	0.560227	0.288725		0.381011	0.401503	0.217487
					0.367577	0.357416	0.275007		0.198392	0.496498	0.305109		0.235082	0.443088	0.32183		0.181665	0.406632	0.411703		0.33181	0.345561	0.322628		0.151143	0.569427	0.279431		0.377091	0.400902	0.222006
					0.36702	0.348186	0.284794		0.200078	0.49193	0.307992		0.233917	0.442697	0.323385		0.18075	0.404988	0.414262		0.33036	0.34749	0.32215		0.154771	0.56447	0.280759		0.377786	0.400301	0.221913
					0.367151	0.346676	0.286173		0.201639	0.497765	0.300596		0.233929	0.439019	0.327053		0.185412	0.411253	0.403335		0.334628	0.345851	0.319521		0.15391	0.569192	0.276897		0.37818	0.39841	0.22341
					0.367313	0.347555	0.285132		0.204951	0.492307	0.302742		0.232718	0.435109	0.332173		0.186007	0.403619	0.410374		0.329678	0.350118	0.320204		0.151844	0.567475	0.280682		0.380578	0.400109	0.219313
					0.36804	0.348321	0.283639		0.198343	0.488428	0.313229		0.23502	0.443943	0.321036		0.183768	0.409879	0.406353		0.332829	0.340861	0.32631		0.152046	0.569052	0.278902		0.377628	0.401799	0.220573
					0.36573	0.352645	0.281624		0.198043	0.496294	0.305663		0.233888	0.441846	0.324266		0.181265	0.405495	0.41324		0.328056	0.345141	0.326803		0.154029	0.558607	0.287365		0.378644	0.396469	0.224887
					0.36719	0.349085	0.283724		0.197606	0.493434	0.30896		0.235734	0.441714	0.322552		0.182876	0.403727	0.413397		0.331911	0.347467	0.320622		0.14963	0.556865	0.293505		0.379749	0.399151	0.221099
					0.363075	0.344986	0.291939		0.203047	0.506502	0.290451		0.23562	0.440976	0.323404		0.1838	0.404148	0.412052		0.33386	0.341539	0.324601		0.149394	0.554399	0.296206		0.37983	0.40197	0.218201
					0.365491	0.35403	0.280479		0.202969	0.479439	0.317592		0.235038	0.439637	0.325325		0.18445	0.411604	0.403946		0.330611	0.342287	0.327101		0.151996	0.558192	0.289811		0.378826	0.402159	0.219015
					0.365676	0.349793	0.28453		0.204579	0.500118	0.295303		0.235762	0.441773	0.322465		0.182295	0.398309	0.419395		0.336437	0.349706	0.313857		0.155734	0.565764	0.278502		0.380132	0.400019	0.219848
					0.366357	0.342254	0.291389		0.206096	0.501039	0.292865		0.235936	0.443909	0.320156		0.18777	0.408899	0.403331		0.33209	0.346736	0.321174		0.155166	0.569139	0.275695		0.380689	0.399289	0.220022
					0.364804	0.346299	0.288897		0.195864	0.497951	0.306185		0.234524	0.43939	0.326086		0.184799	0.401814	0.413386		0.333917	0.3416	0.324483		0.153053	0.561782	0.285165		0.378754	0.40159	0.219656
					0.363978	0.344119	0.291904		0.203833	0.499763	0.296405		0.234669	0.440066	0.325265		0.184445	0.40743	0.408125		0.333338	0.346692	0.31997		0.15278	0.556963	0.290256		0.381234	0.397834	0.220932
					0.36372	0.344611	0.291669		0.199067	0.488626	0.312307		0.234424	0.434206	0.33137		0.180172	0.398308	0.42152		0.333599	0.346553	0.319849		0.151244	0.557864	0.290892		0.37923	0.398577	0.222192
					0.365333	0.35213	0.282537		0.202353	0.486389	0.311258		0.235806	0.44276	0.321434		0.183392	0.398095	0.418512		0.33332	0.344948	0.321732		0.14676	0.55628	0.29696		0.378715	0.400152	0.221133
					0.368255	0.347836	0.283909		0.202425	0.492645	0.30493		0.235746	0.44086	0.323394		0.186877	0.410058	0.403065		0.330788	0.346401	0.322811		0.150644	0.56203	0.287326		0.376015	0.402682	0.221303
					0.364343	0.3492	0.286457		0.20275	0.498964	0.298286		0.236272	0.438876	0.324853		0.187588	0.404727	0.407685		0.339214	0.348274	0.312512		0.155095	0.569024	0.275881		0.378115	0.399052	0.222833
					0.362676	0.347804	0.289521		0.199018	0.491775	0.309207		0.231994	0.442191	0.325815		0.18572	0.401712	0.412567		0.33488	0.343821	0.3213		0.152759	0.564635	0.282606		0.378523	0.397907	0.223571
					0.362217	0.351821	0.285962		0.197608	0.497733	0.304659		0.234893	0.438578	0.326528		0.185342	0.401586	0.413072		0.334358	0.347074	0.318568		0.153438	0.558749	0.287813		0.377774	0.401645	0.220582
					0.36826	0.353801	0.277939		0.197192	0.486043	0.316766		0.235181	0.436698	0.328122		0.185442	0.400201	0.414357		0.3326	0.344063	0.323337		0.152435	0.572846	0.27472		0.376491	0.397123	0.226386
					0.364854	0.345249	0.289897		0.207241	0.494285	0.298474		0.233816	0.439422	0.326762		0.180812	0.400456	0.418732		0.33237	0.346188	0.321442		0.149163	0.554979	0.295859		0.378745	0.39704	0.224215
					0.37193	0.35263	0.27544		0.201649	0.498778	0.299573		0.236154	0.441957	0.321889		0.186051	0.408214	0.405735		0.330841	0.346406	0.322754		0.153016	0.566637	0.280347		0.379763	0.40391	0.216327
					0.365906	0.348554	0.28554		0.195884	0.492612	0.311503		0.235985	0.442313	0.321701		0.185481	0.406954	0.407565		0.334972	0.347822	0.317205		0.15184	0.564804	0.283355		0.377373	0.400357	0.222271
					0.36073	0.344674	0.294596		0.20112	0.484715	0.314165		0.234958	0.438218	0.326824		0.182472	0.408228	0.4093		0.331146	0.343291	0.325563		0.150977	0.564833	0.284189		0.379404	0.397117	0.223478
					0.368615	0.343912	0.287472		0.201847	0.497074	0.301079		0.234092	0.437956	0.327952		0.183622	0.40172	0.414658		0.332578	0.339997	0.327425		0.151637	0.554356	0.294007		0.378287	0.399482	0.222232
					0.368909	0.348117	0.282974		0.198184	0.487463	0.314353		0.235155	0.434535	0.33031		0.182672	0.401496	0.415832		0.334502	0.345442	0.320056		0.151425	0.55698	0.291594		0.380907	0.3967	0.222393
					0.369757	0.351182	0.279062		0.202753	0.49505	0.302198		0.236461	0.44251	0.321029		0.186194	0.404022	0.409783		0.33361	0.339401	0.326989		0.152073	0.560284	0.287643		0.380354	0.399584	0.220061
					0.367492	0.350461	0.282047		0.206284	0.502103	0.291613		0.235746	0.4419	0.322354		0.183824	0.404187	0.411989		0.334835	0.346579	0.318586		0.153038	0.560128	0.286833		0.378453	0.396666	0.224881
					0.361446	0.340811	0.297743		0.203266	0.504116	0.292619		0.234936	0.440873	0.324191		0.18518	0.401547	0.413273		0.332852	0.344423	0.322724		0.150162	0.563111	0.286727		0.377787	0.398869	0.223343
					0.363365	0.344202	0.292433		0.19995	0.488897	0.311153		0.232285	0.437956	0.329758		0.179396	0.399364	0.421239		0.33065	0.344954	0.324396		0.148198	0.558726	0.293076		0.379469	0.402135	0.218396
					0.36704	0.353936	0.279024		0.198582	0.493973	0.307445		0.233659	0.436699	0.329642		0.184619	0.403347	0.412034		0.332685	0.344091	0.323224		0.14974	0.564002	0.286258		0.37777	0.396949	0.225282
					0.365052	0.345221	0.289727		0.203932	0.494951	0.301117		0.235454	0.439382	0.325165		0.183143	0.406897	0.40996		0.337014	0.346685	0.316302		0.152737	0.55738	0.289882		0.382597	0.397255	0.220148
					0.366447	0.351063	0.282489		0.199723	0.500105	0.300172		0.234901	0.444574	0.320525		0.180578	0.403153	0.416268		0.331579	0.341157	0.327264		0.151319	0.569958	0.278724		0.378422	0.398968	0.22261
					0.366848	0.343115	0.290037		0.200848	0.494522	0.304631		0.234553	0.436478	0.328969		0.181248	0.405769	0.412983		0.331659	0.340005	0.328335		0.150528	0.557522	0.29195		0.379026	0.396218	0.224756
					0.360947	0.345013	0.29404		0.196946	0.48675	0.316304		0.233341	0.439393	0.327266		0.183441	0.407108	0.409452		0.336352	0.339482	0.324166		0.150481	0.557888	0.291631		0.37852	0.400973	0.220507
					0.366536	0.350468	0.282996		0.196152	0.484504	0.319344		0.234457	0.441217	0.324326		0.185323	0.409961	0.404715		0.332528	0.346856	0.320616		0.153445	0.562922	0.283634		0.377379	0.399188	0.223433
					0.361751	0.344966	0.293283		0.205723	0.499317	0.29496		0.233917	0.439361	0.326722		0.183452	0.399743	0.416805		0.335239	0.344304	0.320458		0.153938	0.565834	0.280228		0.379506	0.401038	0.219456
					0.366103	0.349925	0.283972		0.197864	0.496417	0.305719		0.233742	0.438414	0.327844		0.185207	0.408352	0.406441		0.334117	0.349842	0.316042		0.152868	0.567655	0.279477		0.37635	0.401874	0.221776
					0.367227	0.344757	0.288016		0.199844	0.490266	0.30989		0.235699	0.439176	0.325126		0.18506	0.402467	0.412473		0.334128	0.344195	0.321677		0.152826	0.561384	0.28579		0.37618	0.400086	0.223733
					0.363114	0.343715	0.293171		0.191622	0.489565	0.318813		0.232987	0.439697	0.327315		0.183501	0.399783	0.416716		0.33624	0.345928	0.317832		0.151359	0.559777	0.288863		0.378999	0.398513	0.222487
					0.365365	0.348768	0.285868		0.198511	0.491892	0.309597		0.234716	0.440566	0.324718		0.185072	0.398591	0.416338		0.333756	0.342549	0.323695		0.15659	0.570912	0.272498		0.380341	0.39904	0.220619
					0.363477	0.342149	0.294373		0.20167	0.492599	0.305731		0.234258	0.442202	0.32354		0.186227	0.393548	0.420226		0.330934	0.34655	0.322516		0.151842	0.564936	0.283222		0.379298	0.399042	0.22166
					0.36835	0.354589	0.277061		0.199463	0.491595	0.308942		0.234297	0.445285	0.320418		0.182335	0.407105	0.410559		0.331191	0.346391	0.322418		0.152118	0.568073	0.27981		0.378664	0.398008	0.223328
					0.365485	0.343646	0.290869		0.19866	0.489755	0.311585		0.237435	0.441494	0.32107		0.183442	0.39613	0.420428		0.336269	0.351436	0.312295		0.154198	0.573759	0.272043		0.378277	0.400758	0.220965
					0.368529	0.344526	0.286945		0.199553	0.487519	0.312928		0.235176	0.441665	0.323159		0.182201	0.393274	0.424525		0.333821	0.343018	0.323161		0.156392	0.563967	0.279641		0.379797	0.399102	0.221101
					0.363728	0.348645	0.287627		0.201809	0.491275	0.306916		0.236167	0.441558	0.322275		0.185415	0.406072	0.408513		0.331217	0.345671	0.323112		0.1556	0.565037	0.279364		0.376824	0.399154	0.224022
					0.371387	0.343745	0.284869		0.195721	0.483205	0.321073		0.234076	0.43882	0.327104		0.184114	0.403587	0.4123		0.333853	0.343475	0.322671		0.150598	0.558485	0.290917		0.379325	0.404408	0.216268
					0.368659	0.346072	0.285269		0.203243	0.505975	0.290782		0.232925	0.437885	0.32919		0.184697	0.402031	0.413272		0.334102	0.345483	0.320415		0.153021	0.55791	0.289069		0.377893	0.39552	0.226587
					0.364635	0.349035	0.28633		0.201611	0.494027	0.304362		0.233737	0.44045	0.325813		0.18286	0.405956	0.411184		0.333895	0.34969	0.316415		0.154433	0.56356	0.282007		0.381275	0.401647	0.217079
					0.367401	0.342869	0.289729		0.200228	0.496912	0.30286		0.23662	0.440837	0.322542		0.181704	0.401655	0.416641		0.333181	0.339681	0.327138		0.150385	0.563948	0.285667		0.377882	0.401383	0.220735
					0.367826	0.352706	0.279468		0.203359	0.490714	0.305927		0.233884	0.442038	0.324079		0.182802	0.407746	0.409452		0.337076	0.343842	0.319082		0.154245	0.566852	0.278903		0.380821	0.401267	0.217913
					0.368204	0.346048	0.285748		0.199824	0.492671	0.307505		0.235389	0.438394	0.326217		0.180646	0.402927	0.416426		0.329041	0.34445	0.326509		0.155189	0.571054	0.273757		0.380051	0.399894	0.220055
					0.364423	0.348554	0.287023		0.197962	0.4913	0.310738		0.234365	0.441437	0.324198		0.183014	0.39125	0.425736		0.333376	0.344609	0.322015		0.150833	0.565835	0.283332		0.37977	0.39889	0.22134
					0.368156	0.344793	0.287051		0.203388	0.49717	0.299442		0.235808	0.440617	0.323576		0.180982	0.398288	0.42073		0.331914	0.341074	0.327012		0.151321	0.561239	0.287439		0.380462	0.401268	0.218269
					0.363274	0.344998	0.291729		0.196601	0.488601	0.314798		0.233157	0.436862	0.329981		0.184608	0.404829	0.410563		0.332332	0.345366	0.322302		0.151483	0.549094	0.299422		0.379309	0.397475	0.223216
					0.367486	0.340493	0.292021		0.207033	0.499807	0.29316		0.23336	0.439212	0.327428		0.184352	0.405356	0.410292		0.335612	0.347799	0.316589		0.148037	0.563077	0.288885		0.379398	0.403077	0.217525
					0.368494	0.350738	0.280768		0.201586	0.486807	0.311607		0.233924	0.439425	0.326651		0.186146	0.402955	0.410899		0.333874	0.346258	0.319869		0.15083	0.559529	0.289641		0.378071	0.397392	0.224536
					0.363215	0.349027	0.287758		0.202511	0.505941	0.291547		0.234353	0.434732	0.330915		0.18328	0.403038	0.413682		0.330839	0.344445	0.324716		0.156691	0.565372	0.277937		0.378046	0.394751	0.227202
					0.368014	0.349641	0.282344		0.196652	0.487097	0.316251		0.233248	0.440638	0.326115		0.18219	0.404643	0.413167		0.334662	0.343139	0.322199		0.149649	0.556275	0.294076		0.378881	0.396742	0.224376
					0.369102	0.342939	0.287959		0.203145	0.487488	0.309366		0.232793	0.440652	0.326555		0.180399	0.405953	0.413648		0.332317	0.349903	0.31778		0.152002	0.565356	0.282641		0.378269	0.397687	0.224044
					0.368898	0.349668	0.281435		0.19953	0.48405	0.31642		0.234977	0.442932	0.322091		0.183927	0.403814	0.412259		0.335448	0.351023	0.313529		0.150857	0.560849	0.288294		0.37945	0.401832	0.218718
					0.366714	0.343953	0.289333		0.199706	0.491879	0.308416		0.233015	0.440143	0.326842		0.181779	0.394261	0.42396		0.334443	0.347256	0.318301		0.151417	0.569884	0.278699		0.380376	0.400996	0.218627
					0.369872	0.346548	0.28358		0.197753	0.487265	0.314983		0.233819	0.439023	0.327157		0.184567	0.402023	0.41341		0.333937	0.343578	0.322484		0.149717	0.558721	0.291562		0.381914	0.398331	0.219755
					0.368353	0.347569	0.284078		0.200358	0.492024	0.307618		0.235414	0.445303	0.319283		0.182535	0.405986	0.411478		0.334759	0.339859	0.325382		0.151562	0.560934	0.287504		0.379831	0.402305	0.217864
					0.369106	0.346648	0.284245		0.203313	0.499392	0.297295		0.235409	0.438317	0.326274		0.181463	0.411339	0.407198		0.335666	0.348407	0.315927		0.153829	0.566916	0.279254		0.380102	0.395762	0.224135
					0.365011	0.345882	0.289106		0.197972	0.494745	0.307283		0.234751	0.435823	0.329426		0.183569	0.396872	0.419558		0.332303	0.343193	0.324505		0.151742	0.560016	0.288242		0.38196	0.398593	0.219447
					0.364457	0.348707	0.286835		0.192727	0.501671	0.305602		0.234203	0.437886	0.327911		0.182897	0.408529	0.408574		0.334011	0.349445	0.316543		0.152198	0.564277	0.283525		0.378617	0.399983	0.2214
					0.36604	0.343543	0.290417		0.203649	0.489005	0.307347		0.234172	0.440519	0.325309		0.181605	0.400595	0.4178		0.33091	0.346445	0.322646		0.151613	0.553364	0.295022		0.378487	0.396382	0.225131
					0.369577	0.349615	0.280808		0.199833	0.49022	0.309946		0.234738	0.442286	0.322977		0.1896	0.41048	0.39992		0.335295	0.343605	0.3211		0.154542	0.556093	0.289366		0.376741	0.403348	0.219911
					0.367338	0.349445	0.283218		0.206294	0.489444	0.304262		0.234418	0.438407	0.327175		0.18811	0.399753	0.412137		0.32913	0.343374	0.327496		0.15314	0.565432	0.281428		0.376403	0.396656	0.226941
					0.364853	0.347398	0.287749		0.202152	0.489486	0.308362		0.233496	0.441122	0.325383		0.181848	0.395463	0.422689		0.334285	0.340676	0.325039		0.149185	0.54764	0.303175		0.379334	0.399302	0.221363
					0.363464	0.344732	0.291804		0.198342	0.487805	0.313852		0.233473	0.436923	0.329604		0.187347	0.405554	0.407099		0.331964	0.345128	0.322908		0.153983	0.567885	0.278132		0.378845	0.395284	0.225871
					0.368799	0.345099	0.286103		0.199477	0.504474	0.296049		0.235914	0.441061	0.323025		0.186597	0.408975	0.404429		0.339303	0.349336	0.311362		0.150522	0.551527	0.297952		0.380576	0.397279	0.222144
					0.366138	0.343246	0.290616		0.201595	0.486657	0.311748		0.235012	0.44422	0.320768		0.184152	0.397949	0.417899		0.333013	0.3429	0.324087		0.151723	0.564909	0.283368		0.380018	0.396166	0.223816
					0.362803	0.344296	0.292901		0.205888	0.505962	0.28815		0.23426	0.439022	0.326718		0.181163	0.398244	0.420593		0.336087	0.351314	0.312599		0.151295	0.559953	0.288751		0.377825	0.400487	0.221688
					0.367571	0.352273	0.280155		0.203184	0.492469	0.304347		0.234292	0.441827	0.323881		0.181054	0.407112	0.411834		0.334478	0.346641	0.318881		0.152971	0.569397	0.277632		0.379269	0.400669	0.220062
					0.362218	0.344149	0.293634		0.204232	0.498031	0.297737		0.234156	0.439935	0.325909		0.188558	0.404174	0.407268		0.335278	0.3472	0.317523		0.15259	0.559085	0.288326		0.377976	0.402233	0.219791
					0.366683	0.342195	0.291122		0.198694	0.496615	0.304691		0.233643	0.435401	0.330956		0.183458	0.400157	0.416385		0.329857	0.346634	0.32351		0.15205	0.565309	0.282642		0.379403	0.395605	0.224993
					0.368116	0.354254	0.27763		0.199502	0.500698	0.299801		0.235939	0.438797	0.325264		0.184435	0.402557	0.413009		0.33497	0.346353	0.318676		0.150224	0.557257	0.292519		0.380062	0.400001	0.219937
					0.367173	0.346044	0.286784		0.201031	0.496486	0.302483		0.23438	0.435779	0.329841		0.182208	0.393475	0.424316		0.334442	0.342982	0.322575		0.153193	0.551781	0.295026		0.375417	0.400464	0.224118
					0.365058	0.342961	0.291981		0.205994	0.496194	0.297812		0.236056	0.440944	0.323001		0.179776	0.398765	0.421459		0.333783	0.34316	0.323057		0.150389	0.562627	0.286984		0.379529	0.399292	0.221179
					0.364696	0.342687	0.292617		0.20279	0.493163	0.304047		0.233919	0.442642	0.323439		0.18428	0.396954	0.418765		0.333622	0.34759	0.318788		0.152532	0.56686	0.280608		0.379185	0.39814	0.222674
					0.36946	0.347785	0.282755		0.202267	0.486072	0.31166		0.23396	0.441593	0.324448		0.182615	0.402618	0.414767		0.333497	0.338339	0.328165		0.151753	0.554681	0.293567		0.379439	0.396142	0.224419
					0.364857	0.346262	0.28888		0.199309	0.486585	0.314106		0.234448	0.439075	0.326477		0.184043	0.411491	0.404465		0.336489	0.347154	0.316357		0.153965	0.559399	0.286636		0.379083	0.397988	0.22293
					0.367413	0.344958	0.287629		0.199771	0.496282	0.303947		0.236141	0.440708	0.323152		0.183908	0.403763	0.412328		0.334445	0.34705	0.318505		0.153265	0.560335	0.2864		0.378635	0.395108	0.226257
					0.367534	0.347288	0.285178		0.203127	0.489719	0.307154		0.233683	0.442684	0.323633		0.182322	0.401959	0.415719		0.336021	0.342466	0.321513		0.150397	0.563465	0.286138		0.376514	0.40283	0.220656
					0.365743	0.344328	0.289928		0.20245	0.505156	0.292393		0.236531	0.440253	0.323216		0.187154	0.404423	0.408423		0.335152	0.345764	0.319084		0.153828	0.571694	0.274478		0.379719	0.399735	0.220546
					0.364757	0.342626	0.292617		0.198466	0.487456	0.314078		0.233738	0.440808	0.325454		0.181879	0.401962	0.416158		0.334091	0.344718	0.321191		0.153293	0.563822	0.282885		0.379678	0.395011	0.225312
					0.36892	0.346112	0.284969		0.201397	0.496888	0.301715		0.236941	0.441161	0.321897		0.181707	0.40714	0.411153		0.332326	0.343264	0.324409		0.153681	0.56715	0.279169		0.380274	0.398027	0.221699
					0.367362	0.348457	0.284181		0.197667	0.483751	0.318582		0.232832	0.437524	0.329644		0.188289	0.406036	0.405675		0.334073	0.347441	0.318486		0.149887	0.557192	0.292922		0.380774	0.395776	0.223451
					0.36657	0.347064	0.286366		0.205735	0.498712	0.295553		0.235651	0.439201	0.325148		0.181748	0.39566	0.422592		0.337687	0.352654	0.30966		0.153772	0.56074	0.285488		0.379063	0.401139	0.219798
					0.36677	0.34295	0.290279		0.202334	0.493658	0.304008		0.233281	0.436219	0.3305		0.180471	0.403816	0.415713		0.33492	0.347457	0.317623		0.150954	0.550176	0.29887		0.380397	0.399426	0.220177
					0.368242	0.349579	0.282179		0.199327	0.496496	0.304177		0.235359	0.44278	0.321861		0.181182	0.401663	0.417155		0.335189	0.34565	0.319161		0.15453	0.563805	0.281665		0.380723	0.399796	0.219481
					0.362674	0.345703	0.291623		0.205119	0.503814	0.291067		0.232803	0.441394	0.325803		0.185221	0.396014	0.418765		0.336164	0.34417	0.319666		0.149866	0.556089	0.294045		0.379248	0.39907	0.221682
					0.366482	0.352643	0.280875		0.201752	0.494245	0.304002		0.23541	0.44262	0.321969		0.182815	0.402945	0.41424		0.329589	0.349599	0.320812		0.149008	0.560143	0.290849		0.378894	0.401074	0.220032
					0.368067	0.341241	0.290692		0.201462	0.501268	0.29727		0.233445	0.439466	0.32709		0.18325	0.401364	0.415386		0.333355	0.345948	0.320697		0.153145	0.561881	0.284974		0.379538	0.396796	0.223666
					0.368043	0.347655	0.284302		0.200596	0.491016	0.308388		0.235237	0.442222	0.322541		0.186008	0.407448	0.406544		0.327846	0.342855	0.329299		0.149471	0.558243	0.292287		0.37691	0.403187	0.219903
					0.367898	0.351174	0.280928		0.200641	0.495853	0.303506		0.236042	0.439366	0.324592		0.18313	0.406405	0.410465		0.335921	0.344094	0.319985		0.151809	0.563485	0.284706		0.380671	0.398228	0.221101
					0.364401	0.346864	0.288735		0.20093	0.497548	0.301522		0.237309	0.441213	0.321478		0.18554	0.40339	0.41107		0.333478	0.345263	0.321259		0.153039	0.557315	0.289645		0.378671	0.396294	0.225035
					0.366355	0.353495	0.28015		0.200923	0.498365	0.300712		0.234059	0.443729	0.322212		0.183235	0.399617	0.417148		0.337469	0.353175	0.309356		0.155026	0.569274	0.275701		0.38129	0.395045	0.223665
					0.36266	0.347388	0.289952		0.204578	0.492423	0.302999		0.234035	0.438448	0.327517		0.180962	0.403173	0.415865		0.336752	0.345703	0.317545		0.155732	0.554043	0.290225		0.381867	0.400512	0.217621
					0.368964	0.343206	0.28783		0.203402	0.494708	0.301891		0.23682	0.44404	0.31914		0.183051	0.39745	0.419499		0.334555	0.34325	0.322195		0.15395	0.564961	0.281089		0.380259	0.401377	0.218365
					0.367128	0.348057	0.284815		0.20217	0.495221	0.302609		0.235067	0.442268	0.322666		0.183228	0.403501	0.413272		0.331167	0.34529	0.323542		0.153992	0.563176	0.282832		0.380158	0.398747	0.221095
					0.367675	0.35349	0.278835		0.204593	0.496444	0.298963		0.233236	0.438237	0.328526		0.181155	0.406914	0.411931		0.333568	0.338398	0.328034		0.150073	0.556033	0.293894		0.38083	0.39694	0.22223
					0.362823	0.343377	0.2938		0.203951	0.500621	0.295428		0.233715	0.442016	0.324269		0.185633	0.403112	0.411255		0.336473	0.34389	0.319637		0.148693	0.562531	0.288776		0.381009	0.401405	0.217587
					0.36984	0.340131	0.29003		0.199247	0.4981	0.302653		0.234391	0.438971	0.326639		0.18046	0.396431	0.423109		0.335696	0.351621	0.312684		0.153409	0.561548	0.285043		0.377747	0.4009	0.221353
					0.367044	0.356684	0.276272		0.197852	0.489512	0.312636		0.233943	0.443961	0.322096		0.182832	0.402534	0.414634		0.333824	0.350837	0.315339		0.150499	0.557627	0.291874		0.379336	0.400333	0.220331
					0.363235	0.342395	0.29437		0.199082	0.496829	0.304089		0.236295	0.444426	0.319279		0.180988	0.403387	0.415624		0.335012	0.342744	0.322244		0.151021	0.562642	0.286337		0.377696	0.399662	0.222642
					0.3672	0.349632	0.283167		0.199829	0.493138	0.307032		0.235162	0.440012	0.324826		0.18319	0.402245	0.414565		0.337551	0.347225	0.315223		0.154168	0.564691	0.281141		0.379607	0.399256	0.221137
					0.365691	0.343685	0.290624		0.197745	0.499053	0.303202		0.234316	0.445815	0.319869		0.185251	0.399931	0.414817		0.339527	0.351594	0.308879		0.152086	0.560851	0.287063		0.379542	0.397794	0.222664
					0.365443	0.35011	0.284448		0.201791	0.494058	0.304152		0.234984	0.443061	0.321955		0.184335	0.400915	0.41475		0.337538	0.350989	0.311472		0.149722	0.561266	0.289013		0.379989	0.402849	0.217162
					0.366318	0.347993	0.285689		0.202243	0.500734	0.297022		0.234862	0.438538	0.3266		0.189449	0.406221	0.40433		0.332159	0.344298	0.323543		0.153316	0.55939	0.287293		0.376833	0.401132	0.222035
					0.366726	0.34787	0.285404		0.201784	0.486623	0.311593		0.232687	0.445681	0.321631		0.183903	0.401025	0.415072		0.334383	0.341711	0.323906		0.1526	0.562066	0.285334		0.378351	0.398335	0.223314
					0.369153	0.342708	0.288138		0.202957	0.495863	0.30118		0.23385	0.437619	0.32853		0.184692	0.412524	0.402784		0.338855	0.348008	0.313138		0.154087	0.558508	0.287405		0.375034	0.399958	0.225007
					0.363561	0.348499	0.28794		0.196953	0.486514	0.316533		0.234368	0.439349	0.326283		0.181977	0.394846	0.423178		0.330315	0.348809	0.320876		0.15078	0.558885	0.290335		0.377463	0.399415	0.223122
					0.369562	0.344199	0.286239		0.202665	0.49642	0.300916		0.233524	0.43777	0.328706		0.186219	0.400363	0.413417		0.334522	0.348864	0.316614		0.150926	0.568051	0.281023		0.379741	0.395677	0.224582
					0.362228	0.348183	0.289589		0.199293	0.48515	0.315557		0.235069	0.440071	0.32486		0.188883	0.396365	0.414752		0.335163	0.346406	0.318432		0.150402	0.566533	0.283065		0.380392	0.396046	0.223563
					0.363549	0.345854	0.290597		0.203428	0.502113	0.294459		0.236576	0.439007	0.324418		0.180849	0.400145	0.419006		0.33288	0.348164	0.318956		0.15178	0.569072	0.279148		0.375721	0.398425	0.225854
					0.368913	0.343765	0.287322		0.199945	0.491293	0.308763		0.234909	0.442508	0.322583		0.185914	0.405142	0.408944		0.333102	0.348437	0.318461		0.152747	0.565042	0.282211		0.379653	0.399407	0.220939
					0.366179	0.344974	0.288847		0.203713	0.508152	0.288135		0.233869	0.443218	0.322912		0.183601	0.411077	0.405322		0.337587	0.343364	0.319049		0.152569	0.566415	0.281016		0.37913	0.398521	0.222349
					0.370605	0.346728	0.282667		0.202829	0.491695	0.305475		0.234975	0.44176	0.323265		0.184081	0.398516	0.417403		0.33415	0.345203	0.320647		0.14848	0.551457	0.300063		0.378942	0.399354	0.221704
					0.364016	0.346946	0.289038		0.201994	0.489565	0.308441		0.236469	0.43748	0.326051		0.185488	0.407525	0.406987		0.333064	0.34795	0.318986		0.148658	0.562371	0.288971		0.376467	0.400283	0.223251
					0.367388	0.346453	0.286159		0.205521	0.496525	0.297955		0.23438	0.441485	0.324135		0.182342	0.400744	0.416914		0.335142	0.346167	0.318691		0.153823	0.561452	0.284725		0.376537	0.402102	0.221362
					0.366981	0.35098	0.282039		0.200489	0.48887	0.310641		0.233303	0.441253	0.325444		0.182164	0.40055	0.417286		0.334476	0.347153	0.318371		0.151006	0.567891	0.281103		0.378463	0.402694	0.218843
					0.364571	0.341102	0.294327		0.200944	0.49633	0.302726		0.232953	0.438919	0.328129		0.181409	0.404197	0.414394		0.330263	0.342827	0.32691		0.151867	0.557429	0.290703		0.377549	0.400882	0.221569
					0.366037	0.351971	0.281993		0.201174	0.489756	0.30907		0.234095	0.441646	0.32426		0.183278	0.401282	0.41544		0.33555	0.345906	0.318544		0.150357	0.554263	0.29538		0.376867	0.396145	0.226988
					0.365388	0.345645	0.288967		0.197377	0.497588	0.305035		0.236344	0.440188	0.323469		0.185569	0.403742	0.410689		0.334054	0.348633	0.317313		0.151688	0.556975	0.291337		0.380763	0.395561	0.223676
					0.367184	0.341324	0.291492		0.195404	0.495049	0.309547		0.234165	0.441253	0.324582		0.183613	0.405892	0.410494		0.332505	0.348289	0.319206		0.152264	0.560922	0.286814		0.376969	0.401071	0.22196
					0.362895	0.347015	0.29009		0.19756	0.485775	0.316665		0.235079	0.44448	0.320441		0.184412	0.39856	0.417028		0.332252	0.343056	0.324693		0.147076	0.554093	0.298831		0.38167	0.400208	0.218122
					0.364185	0.339835	0.29598		0.205536	0.495593	0.29887		0.23577	0.441861	0.322369		0.185887	0.408233	0.40588		0.334426	0.342745	0.322829		0.147183	0.557926	0.294891		0.379173	0.398302	0.222525
					0.362136	0.352258	0.285606		0.201706	0.495396	0.302898		0.23342	0.442092	0.324489		0.186913	0.409137	0.40395		0.334211	0.342427	0.323362		0.155183	0.557955	0.286862		0.37744	0.397053	0.225507
					0.369759	0.350313	0.279928		0.199047	0.50196	0.298992		0.232995	0.441852	0.325153		0.183718	0.407307	0.408976		0.335864	0.34344	0.320695		0.149407	0.557743	0.292849		0.380179	0.397196	0.222625
					0.368068	0.352269	0.279663		0.198097	0.482025	0.319878		0.235905	0.442088	0.322007		0.18384	0.398166	0.417994		0.329585	0.34351	0.326904		0.155962	0.568358	0.27568		0.380081	0.396711	0.223208
					0.36463	0.345531	0.289839		0.203817	0.495785	0.300398		0.234581	0.439433	0.325986		0.18138	0.400258	0.418362		0.337141	0.351547	0.311313		0.152094	0.556859	0.291048		0.378567	0.399471	0.221963
					0.36523	0.352887	0.281883		0.200795	0.495805	0.3034		0.232872	0.439775	0.327353		0.181224	0.411326	0.40745		0.333827	0.343218	0.322955		0.151791	0.561723	0.286486		0.374073	0.396679	0.229248
					0.36516	0.347405	0.287435		0.201417	0.497333	0.30125		0.233905	0.440155	0.32594		0.18177	0.403214	0.415017		0.329708	0.345156	0.325136		0.151721	0.55573	0.292549		0.37976	0.401692	0.218548
					0.366837	0.341332	0.291831		0.203619	0.499136	0.297244		0.232699	0.441081	0.32622		0.183442	0.40523	0.411328		0.333564	0.347651	0.318785		0.153463	0.561244	0.285293		0.378451	0.397415	0.224134
					0.365872	0.348359	0.285769		0.200774	0.500113	0.299113		0.235391	0.440781	0.323828		0.178272	0.402032	0.419696		0.337284	0.346032	0.316684		0.151464	0.564699	0.283837		0.379449	0.397198	0.223353
					0.365794	0.348385	0.285821		0.204819	0.490416	0.304764		0.235357	0.442317	0.322326		0.184627	0.397388	0.417984		0.334261	0.344514	0.321225		0.152325	0.55718	0.290496		0.379255	0.391556	0.229189
					0.366302	0.337426	0.296273		0.204808	0.490606	0.304585		0.233894	0.438567	0.327539		0.185632	0.404061	0.410308		0.333425	0.344828	0.321747		0.150304	0.56309	0.286606		0.380303	0.396642	0.223056
					0.366328	0.348708	0.284964		0.197687	0.492215	0.310098		0.236153	0.43754	0.326307		0.186684	0.406032	0.407284		0.334105	0.344919	0.320976		0.151274	0.566677	0.282048		0.38012	0.402477	0.217403
					0.36597	0.353377	0.280654		0.200251	0.49065	0.309099		0.235563	0.440098	0.324338		0.185566	0.40867	0.405764		0.333944	0.341783	0.324273		0.154593	0.565772	0.279635		0.382002	0.398853	0.219144
					0.3672	0.348087	0.284713		0.201637	0.49172	0.306643		0.232693	0.442239	0.325068		0.18103	0.405948	0.413022		0.337579	0.343636	0.318784		0.15318	0.56884	0.27798		0.380695	0.401974	0.217331
					0.36577	0.34503	0.2892		0.19997	0.490481	0.309548		0.232342	0.438226	0.329432		0.187376	0.403355	0.40927		0.333759	0.349788	0.316453		0.152945	0.571304	0.275751		0.379872	0.399107	0.221021
					0.362973	0.352203	0.284825		0.202792	0.489475	0.307733		0.233409	0.438007	0.328584		0.181246	0.395031	0.423723		0.33709	0.348471	0.314439		0.148076	0.557473	0.294452		0.376126	0.395731	0.228143
					0.367492	0.347236	0.285273		0.200168	0.486465	0.313367		0.234788	0.439883	0.325328		0.185915	0.40381	0.410275		0.335285	0.343017	0.321698		0.151853	0.56716	0.280987		0.376565	0.397763	0.225672
					0.365036	0.347865	0.2871		0.20143	0.484497	0.314073		0.235473	0.444131	0.320396		0.183435	0.406248	0.410317		0.33473	0.344956	0.320314		0.150775	0.564045	0.285181		0.379007	0.400199	0.220794
					0.365497	0.351259	0.283244		0.19822	0.495389	0.306391		0.234085	0.434135	0.33178		0.18172	0.408125	0.410155		0.335309	0.341288	0.323404		0.150496	0.566828	0.282677		0.377106	0.397033	0.225861
					0.364818	0.348554	0.286628		0.20351	0.496096	0.300394		0.235114	0.447011	0.317875		0.180431	0.405019	0.41455		0.333127	0.34503	0.321844		0.153274	0.567588	0.279138		0.379609	0.397912	0.222478
					0.369294	0.345486	0.28522		0.200061	0.489609	0.31033		0.235821	0.441716	0.322463		0.184714	0.407001	0.408285		0.330609	0.341713	0.327678		0.148179	0.554172	0.297649		0.378991	0.397869	0.223141
					0.363908	0.354403	0.281689		0.199835	0.486295	0.313869		0.232555	0.436263	0.331182		0.18244	0.3989	0.41866		0.326644	0.346198	0.327158		0.150907	0.565861	0.283232		0.379625	0.399756	0.220619
					0.365005	0.347504	0.287492		0.193961	0.49666	0.309379		0.236202	0.440292	0.323505		0.188434	0.400865	0.410701		0.333068	0.345027	0.321905		0.151744	0.572712	0.275543		0.380742	0.397871	0.221387
					0.364838	0.348027	0.287135		0.199942	0.493072	0.306986		0.234008	0.444005	0.321987		0.183541	0.408463	0.407996		0.334267	0.345729	0.320004		0.155665	0.572354	0.27198		0.378933	0.397421	0.223646
					0.366545	0.345286	0.28817		0.199107	0.488737	0.312156		0.233881	0.44076	0.32536		0.185049	0.40216	0.412791		0.334106	0.348798	0.317095		0.152236	0.556493	0.291271		0.380135	0.398291	0.221573
					0.366358	0.350616	0.283026		0.201179	0.48984	0.308982		0.232021	0.438158	0.329821		0.185655	0.4024	0.411945		0.334004	0.340579	0.325417		0.149035	0.555542	0.295423		0.380422	0.398262	0.221317
					0.366381	0.348686	0.284933		0.198176	0.484825	0.316999		0.233449	0.439793	0.326758		0.183362	0.39909	0.417549		0.333045	0.341699	0.325256		0.151989	0.555795	0.292216		0.378824	0.399884	0.221291
					0.366156	0.346675	0.287169		0.200491	0.498501	0.301008		0.232485	0.43749	0.330025		0.185325	0.40239	0.412286		0.333506	0.344343	0.322151		0.15079	0.56391	0.2853		0.377797	0.397606	0.224596
					0.369046	0.346438	0.284516		0.201734	0.497278	0.300988		0.233708	0.441151	0.325141		0.183814	0.388766	0.42742		0.334848	0.344318	0.320834		0.151712	0.555848	0.29244		0.379336	0.398412	0.222251
					0.365153	0.350115	0.284732		0.19806	0.487561	0.314379		0.234321	0.437985	0.327694		0.183444	0.399389	0.417167		0.330302	0.34611	0.323588		0.152056	0.560985	0.286959		0.376144	0.39854	0.225316
					0.365779	0.343075	0.291146		0.202366	0.503558	0.294076		0.233294	0.439247	0.327459		0.183837	0.415637	0.400525		0.337111	0.351388	0.3115		0.15311	0.563852	0.283039		0.380293	0.399597	0.22011
					0.361886	0.344588	0.293526		0.203247	0.499228	0.297525		0.234674	0.445516	0.31981		0.182282	0.401782	0.415936		0.333399	0.343767	0.322834		0.154647	0.559051	0.286302		0.376851	0.398019	0.22513
					0.36528	0.342626	0.292093		0.205227	0.496047	0.298727		0.23455	0.439255	0.326195		0.179783	0.402237	0.41798		0.332233	0.341635	0.326132		0.151649	0.561711	0.286641		0.380891	0.400973	0.218137
					0.364193	0.345399	0.290408		0.200159	0.497667	0.302174		0.235886	0.444969	0.319145		0.182738	0.403106	0.414156		0.333385	0.343971	0.322645		0.154355	0.565351	0.280295		0.378948	0.396318	0.224735
					0.362848	0.34163	0.295522		0.20837	0.498196	0.293434		0.23447	0.441239	0.324291		0.18368	0.398646	0.417673		0.336323	0.337918	0.325758		0.152468	0.563046	0.284486		0.377509	0.397119	0.225372
					0.37077	0.350946	0.278283		0.201779	0.492755	0.305466		0.236587	0.446872	0.316541		0.184217	0.404328	0.411455		0.333986	0.341411	0.324603		0.153016	0.560241	0.286743		0.379577	0.400663	0.219759
					0.365695	0.346251	0.288054		0.200111	0.49375	0.306139		0.233828	0.437695	0.328477		0.183006	0.39823	0.418764		0.33257	0.340153	0.327277		0.156471	0.573986	0.269543		0.381098	0.396384	0.222518
					0.363667	0.342351	0.293982		0.200814	0.489249	0.309937		0.234398	0.440114	0.325488		0.185799	0.406169	0.408032		0.333782	0.347496	0.318723		0.149864	0.562464	0.287672		0.376213	0.396591	0.227196
					0.366734	0.353048	0.280218		0.200356	0.495951	0.303693		0.233673	0.440818	0.325509		0.180278	0.4074	0.412322		0.329432	0.341609	0.328959		0.153916	0.557783	0.288301		0.379469	0.399445	0.221087
					0.366882	0.346136	0.286982		0.197275	0.490366	0.312359		0.236589	0.440824	0.322587		0.184119	0.404745	0.411136		0.334018	0.342204	0.323778		0.153081	0.558401	0.288518		0.380047	0.403156	0.216797
					0.364672	0.350634	0.284694		0.198818	0.498635	0.302547		0.236057	0.441517	0.322426		0.185102	0.412362	0.402535		0.330632	0.34729	0.322078		0.154111	0.559525	0.286365		0.37816	0.399719	0.222121
					0.364347	0.338964	0.296688		0.200634	0.495372	0.303994		0.233974	0.439751	0.326275		0.185257	0.403757	0.410986		0.329361	0.341348	0.329291		0.148278	0.558889	0.292833		0.378187	0.402685	0.219128
					0.362041	0.3402	0.297759		0.196515	0.490841	0.312644		0.233797	0.433916	0.332287		0.183286	0.40174	0.414974		0.331078	0.342549	0.326372		0.154498	0.55925	0.286252		0.377558	0.397553	0.224889
					0.367812	0.352893	0.279295		0.197151	0.49283	0.310019		0.235233	0.439853	0.324914		0.185092	0.402817	0.412091		0.335907	0.347651	0.316442		0.150833	0.554696	0.294471		0.379267	0.398485	0.222248
					0.359677	0.341228	0.299095		0.201651	0.497047	0.301303		0.23538	0.439325	0.325295		0.183167	0.396072	0.420761		0.334383	0.350962	0.314655		0.153951	0.562802	0.283248		0.377115	0.397367	0.225518
					0.367881	0.346464	0.285655		0.202012	0.495736	0.302251		0.235007	0.43984	0.325153		0.182346	0.404653	0.413001		0.334918	0.348095	0.316988		0.154344	0.560459	0.285197		0.383825	0.404248	0.211926
					0.365353	0.346528	0.288119		0.199447	0.499127	0.301426		0.234528	0.438679	0.326792		0.182068	0.398392	0.419541		0.33351	0.350575	0.315916		0.152367	0.567985	0.279647		0.379539	0.394312	0.22615
					0.364966	0.344297	0.290737		0.202797	0.498421	0.298781		0.233204	0.440993	0.325803		0.182367	0.403324	0.414309		0.332338	0.344333	0.32333		0.151988	0.555892	0.29212		0.377888	0.393113	0.228999
					0.363167	0.343771	0.293062		0.198591	0.495343	0.306066		0.234949	0.437965	0.327086		0.181331	0.398639	0.42003		0.333164	0.339274	0.327563		0.155689	0.566804	0.277508		0.38125	0.400107	0.218642
					0.366535	0.343351	0.290115		0.198485	0.495239	0.306276		0.235373	0.437598	0.327028		0.185348	0.397037	0.417614		0.336549	0.347783	0.315668		0.151818	0.552961	0.29522		0.379389	0.396664	0.223947
					0.367892	0.351864	0.280243		0.200706	0.501305	0.297988		0.23382	0.440944	0.325237		0.184503	0.397348	0.41815		0.336505	0.340813	0.322682		0.1526	0.566485	0.280915		0.375027	0.398428	0.226545
					0.366793	0.34294	0.290267		0.199577	0.490997	0.309425		0.234783	0.440031	0.325186		0.187678	0.4025	0.409822		0.337891	0.350479	0.31163		0.14852	0.560146	0.291334		0.38181	0.398528	0.219663
					0.364884	0.34622	0.288896		0.198274	0.485285	0.31644		0.23461	0.437636	0.327753		0.182621	0.396883	0.420496		0.338623	0.345452	0.315925		0.151671	0.554394	0.293935		0.379373	0.398062	0.222565
					0.368014	0.34958	0.282407		0.201665	0.495465	0.30287		0.23504	0.442756	0.322204		0.186063	0.402003	0.411934		0.334598	0.347811	0.317591		0.154607	0.573356	0.272037		0.378882	0.399025	0.222093
					0.366529	0.345939	0.287532		0.197473	0.488176	0.314351		0.232401	0.438057	0.329542		0.185842	0.403554	0.410604		0.334706	0.351913	0.31338		0.148158	0.552591	0.299251		0.378553	0.399445	0.222002
					0.367579	0.350488	0.281932		0.200782	0.491841	0.307377		0.234518	0.440795	0.324687		0.186444	0.407063	0.406493		0.334301	0.34253	0.323169		0.151594	0.559414	0.288992		0.377426	0.393275	0.229299
					0.36363	0.343643	0.292726		0.20318	0.486946	0.309874		0.234417	0.438559	0.327024		0.18455	0.403146	0.412304		0.335073	0.343541	0.321386		0.153176	0.561605	0.285219		0.378832	0.397532	0.223636
					0.367468	0.353354	0.279179		0.203028	0.483511	0.31346		0.232335	0.443156	0.324509		0.185406	0.402113	0.412481		0.332347	0.347413	0.320239		0.150709	0.567032	0.282259		0.377129	0.398903	0.223968
					0.368868	0.350004	0.281128		0.203833	0.494283	0.301884		0.233168	0.438173	0.328659		0.18141	0.398213	0.420377		0.33175	0.342175	0.326075		0.152449	0.557271	0.290281		0.379104	0.399829	0.221067
					0.367246	0.354216	0.278538		0.199125	0.494834	0.306042		0.233412	0.440799	0.325789		0.184134	0.404643	0.411223		0.332424	0.34723	0.320346		0.156815	0.564397	0.278788		0.379319	0.400943	0.219738
					0.371796	0.346368	0.281836		0.19541	0.484948	0.319641		0.235452	0.440198	0.32435		0.187777	0.406702	0.405521		0.330911	0.34882	0.320268		0.151441	0.573647	0.274912		0.379824	0.397589	0.222586
					0.367473	0.351671	0.280856		0.20566	0.49938	0.29496		0.232899	0.438596	0.328505		0.184946	0.403704	0.411349		0.331163	0.340241	0.328596		0.15121	0.565354	0.283435		0.379788	0.394655	0.225556
					0.367261	0.34556	0.287178		0.201171	0.488979	0.309849		0.234076	0.435823	0.3301		0.181876	0.40043	0.417695		0.333566	0.342712	0.323722		0.150382	0.561335	0.288283		0.37856	0.399194	0.222245
					0.366853	0.344643	0.288504		0.204091	0.502854	0.293055		0.234189	0.439751	0.32606		0.18636	0.405371	0.408269		0.332033	0.341822	0.326145		0.150777	0.56212	0.287102		0.379533	0.395778	0.22469
					0.365724	0.349802	0.284474		0.202264	0.496733	0.301003		0.235581	0.438928	0.325491		0.185156	0.399791	0.415052		0.333269	0.344997	0.321734		0.150664	0.563486	0.285851		0.379694	0.396213	0.224093
					0.364136	0.345419	0.290445		0.20138	0.49335	0.30527		0.235792	0.441363	0.322845		0.181853	0.400579	0.417568		0.329971	0.34661	0.323419		0.148576	0.555697	0.295727		0.378793	0.398849	0.222359
					0.363267	0.35011	0.286623		0.20178	0.492882	0.305337		0.234689	0.440613	0.324698		0.182337	0.399707	0.417957		0.332358	0.343245	0.324397		0.151936	0.564166	0.283898		0.378664	0.398937	0.222398
					0.367362	0.34682	0.285817		0.200494	0.488286	0.31122		0.234397	0.443769	0.321834		0.182491	0.405367	0.412142		0.332007	0.343954	0.32404		0.153777	0.567137	0.279086		0.376184	0.396607	0.22721
					0.365257	0.345174	0.289569		0.202684	0.497237	0.300079		0.233708	0.438743	0.327549		0.182713	0.396775	0.420513		0.337332	0.348048	0.31462		0.153059	0.568664	0.278277		0.378527	0.401633	0.219839
					0.369117	0.346911	0.283972		0.200713	0.493996	0.305292		0.235245	0.44158	0.323174		0.179451	0.406204	0.414345		0.332855	0.351488	0.315657		0.153777	0.568099	0.278124		0.379623	0.397067	0.22331
					0.369758	0.347493	0.282749		0.203909	0.499599	0.296492		0.234923	0.440338	0.324739		0.183909	0.400101	0.41599		0.334608	0.345609	0.319782		0.150991	0.565425	0.283584		0.379757	0.39799	0.222253
					0.368502	0.344171	0.287328		0.200662	0.497335	0.302003		0.232496	0.438049	0.329455		0.180321	0.409295	0.410384		0.334809	0.344027	0.321164		0.150688	0.562828	0.286484		0.378094	0.400296	0.22161
					0.364913	0.346051	0.289036		0.200563	0.49448	0.304957		0.235315	0.437985	0.3267		0.18484	0.401539	0.413622		0.333976	0.34477	0.321254		0.149323	0.549041	0.301637		0.3811	0.402559	0.216341
					0.370099	0.352613	0.277288		0.202485	0.498717	0.298798		0.235296	0.43783	0.326874		0.181805	0.407358	0.410837		0.331498	0.337784	0.330718		0.1509	0.561733	0.287367		0.379429	0.402402	0.218169
					0.368838	0.350463	0.280699		0.198494	0.498977	0.302528		0.234079	0.441332	0.324588		0.186356	0.403724	0.40992		0.331956	0.350642	0.317403		0.148439	0.554135	0.297426		0.378366	0.398501	0.223133
					0.36543	0.340855	0.293715		0.202515	0.497019	0.300466		0.236819	0.438431	0.324749		0.180309	0.406982	0.412708		0.332284	0.349168	0.318548		0.15294	0.562688	0.284372		0.378777	0.402204	0.21902
					0.367199	0.345261	0.28754		0.193764	0.499538	0.306698		0.235398	0.435768	0.328833		0.185985	0.405648	0.408367		0.334277	0.345698	0.320025		0.154002	0.562773	0.283225		0.381411	0.398329	0.22026
					0.365741	0.348603	0.285655		0.201784	0.502587	0.295629		0.237153	0.440447	0.322401		0.183946	0.400537	0.415517		0.334245	0.345284	0.320471		0.155411	0.569793	0.274796		0.377404	0.394269	0.228327
					0.362374	0.347059	0.290566		0.201455	0.491631	0.306914		0.237212	0.438866	0.323922		0.186843	0.396765	0.416391		0.332561	0.341422	0.326017		0.15154	0.559984	0.288476		0.378535	0.399929	0.221536
					0.367225	0.348714	0.284061		0.197806	0.506792	0.295402		0.236088	0.439905	0.324007		0.186621	0.412981	0.400398		0.331174	0.33946	0.329366		0.156068	0.569771	0.274161		0.379665	0.398509	0.221825
					0.363606	0.338641	0.297752		0.204562	0.496251	0.299186		0.233075	0.440333	0.326592		0.186466	0.412322	0.401212		0.334079	0.347795	0.318125		0.149976	0.555854	0.29417		0.381042	0.400446	0.218512
					0.362707	0.346096	0.291197		0.203787	0.501079	0.295134		0.237474	0.442858	0.319668		0.183131	0.407574	0.409295		0.333798	0.346653	0.319548		0.149863	0.559159	0.290978		0.381362	0.396439	0.222199
					0.367899	0.349771	0.28233		0.19931	0.492707	0.307983		0.235622	0.439152	0.325226		0.183287	0.394548	0.422165		0.334122	0.347127	0.318751		0.150567	0.560328	0.289106		0.37699	0.396842	0.226168
					0.366465	0.341729	0.291806		0.199911	0.500039	0.30005		0.233939	0.441372	0.324689		0.187172	0.401863	0.410965		0.334042	0.343452	0.322506		0.150255	0.556487	0.293258		0.377102	0.397801	0.225098
					0.365685	0.349887	0.284428		0.203978	0.498698	0.297325		0.236422	0.438653	0.324926		0.181701	0.402346	0.415953		0.339519	0.346368	0.314113		0.151724	0.569468	0.278808		0.379257	0.400665	0.220078
					0.37044	0.34718	0.28238		0.206644	0.514923	0.278433		0.236243	0.443129	0.320628		0.187008	0.405705	0.407288		0.336168	0.337566	0.326266		0.154771	0.560107	0.285122		0.380621	0.401761	0.217618
					0.365815	0.342505	0.29168		0.201914	0.491184	0.306902		0.233866	0.440259	0.325874		0.182702	0.409632	0.407665		0.337539	0.34498	0.317481		0.158571	0.57768	0.263749		0.382736	0.403473	0.213791
					0.36906	0.351929	0.279011		0.199603	0.490929	0.309468		0.233983	0.439718	0.326299		0.183203	0.405497	0.4113		0.33118	0.342918	0.325902		0.150732	0.558758	0.29051		0.379628	0.400541	0.219831
					0.369853	0.347466	0.282681		0.202536	0.495102	0.302362		0.23572	0.439723	0.324557		0.184041	0.399195	0.416764		0.334214	0.348902	0.316884		0.1492	0.559982	0.290818		0.379996	0.395328	0.224675
					0.364331	0.341855	0.293813		0.200213	0.495641	0.304147		0.236498	0.442642	0.320859		0.183551	0.404263	0.412186		0.333698	0.345956	0.320346		0.147057	0.553246	0.299696		0.378849	0.403742	0.217409
					0.368024	0.348979	0.282997		0.201992	0.48708	0.310928		0.234209	0.439289	0.326502		0.181456	0.399338	0.419206		0.332706	0.347168	0.320126		0.154961	0.568114	0.276924		0.377912	0.396985	0.225103
					0.365933	0.350165	0.283901		0.199562	0.494335	0.306103		0.235965	0.444347	0.319689		0.180998	0.397366	0.421636		0.333332	0.344359	0.32231		0.148052	0.556241	0.295707		0.375239	0.399599	0.225161
					0.361124	0.341227	0.297648		0.201455	0.492515	0.30603		0.234929	0.442529	0.322542		0.184054	0.399193	0.416754		0.332996	0.350912	0.316091		0.150432	0.556817	0.292751		0.377353	0.398099	0.224549
					0.36863	0.34976	0.281611		0.202034	0.485481	0.312485		0.233161	0.442349	0.32449		0.181576	0.412042	0.406382		0.327628	0.345083	0.327288		0.150138	0.557868	0.291993		0.380875	0.401123	0.218001
					0.368664	0.344824	0.286512		0.20031	0.481023	0.318667		0.235344	0.43979	0.324866		0.185761	0.400053	0.414186		0.337265	0.345638	0.317097		0.151616	0.561184	0.2872		0.379143	0.400926	0.219931
					0.368691	0.346661	0.284648		0.200435	0.49491	0.304655		0.234248	0.44376	0.321991		0.183648	0.400137	0.416215		0.332262	0.348107	0.319631		0.153361	0.551216	0.295423		0.381763	0.399221	0.219015
					0.364382	0.350851	0.284767		0.205578	0.504144	0.290278		0.234425	0.43851	0.327065		0.186283	0.405378	0.408339		0.333787	0.347793	0.318419		0.150007	0.558492	0.291501		0.37963	0.399679	0.220691
					0.365041	0.350937	0.284021		0.195167	0.482125	0.322707		0.233887	0.439962	0.326151		0.178765	0.397185	0.42405		0.335415	0.348998	0.315586		0.149978	0.562133	0.287889		0.379181	0.397198	0.223621
					0.362792	0.348469	0.288739		0.194628	0.491478	0.313894		0.233993	0.438321	0.327686		0.189241	0.400826	0.409933		0.33262	0.341499	0.325881		0.148654	0.55943	0.291915		0.376506	0.40203	0.221464
					0.366886	0.349098	0.284016		0.20371	0.512487	0.283803		0.235053	0.440741	0.324206		0.185512	0.409213	0.405275		0.337384	0.348612	0.314004		0.152513	0.557119	0.290367		0.376679	0.397766	0.225555
					0.366332	0.342631	0.291037		0.201396	0.499547	0.299057		0.23624	0.442627	0.321134		0.183837	0.404653	0.41151		0.331758	0.342345	0.325898		0.152915	0.558146	0.288939		0.377474	0.399925	0.222601
					0.365915	0.351151	0.282933		0.197338	0.490557	0.312106		0.235372	0.444065	0.320563		0.185035	0.404063	0.410901		0.328637	0.343274	0.328089		0.152011	0.555512	0.292477		0.378725	0.399184	0.222091
					0.365126	0.347702	0.287172		0.195868	0.497683	0.306449		0.234	0.439364	0.326636		0.181258	0.399077	0.419665		0.335847	0.349462	0.314691		0.150819	0.560803	0.288378		0.380723	0.398804	0.220473
					0.366796	0.346975	0.286229		0.197132	0.48336	0.319508		0.233017	0.437964	0.32902		0.18499	0.399261	0.415748		0.333131	0.344469	0.3224		0.148827	0.558041	0.293132		0.381294	0.397257	0.221449
					0.367251	0.352303	0.280446		0.200436	0.483807	0.315757		0.234719	0.440433	0.324848		0.186466	0.399559	0.413974		0.337672	0.34505	0.317278		0.152631	0.559033	0.288336		0.378369	0.398077	0.223554
					0.370015	0.351481	0.278504		0.203486	0.494855	0.30166		0.234642	0.437295	0.328064		0.184664	0.407881	0.407455		0.334509	0.342179	0.323312		0.154954	0.557804	0.287242		0.379123	0.39998	0.220897
					0.365233	0.354084	0.280683		0.203961	0.499899	0.29614		0.233226	0.440643	0.326131		0.182113	0.4023	0.415587		0.334976	0.349469	0.315555		0.152493	0.56519	0.282318		0.377855	0.398537	0.223609
					0.36793	0.345781	0.286289		0.200476	0.500471	0.299053		0.233431	0.441841	0.324729		0.183327	0.402284	0.414389		0.33171	0.343411	0.324879		0.152605	0.550923	0.296473		0.377968	0.397921	0.224111
					0.368888	0.351695	0.279417		0.201528	0.492819	0.305653		0.235159	0.439548	0.325293		0.188431	0.399886	0.411683		0.335667	0.349438	0.314895		0.152677	0.560723	0.2866		0.378361	0.400254	0.221385
					0.367466	0.349679	0.282855		0.202978	0.493383	0.303639		0.234608	0.440682	0.32471		0.181477	0.401349	0.417174		0.334868	0.349056	0.316076		0.151948	0.556175	0.291877		0.378862	0.403084	0.218054
					0.364845	0.347949	0.287207		0.199584	0.490378	0.310038		0.233144	0.440009	0.326847		0.181447	0.405207	0.413346		0.335518	0.345082	0.3194		0.154343	0.557237	0.28842		0.376588	0.39904	0.224371
					0.364531	0.347023	0.288446		0.201821	0.491151	0.307028		0.235736	0.440343	0.323921		0.182797	0.402456	0.414747		0.335453	0.344879	0.319667		0.150724	0.565114	0.284163		0.376513	0.39852	0.224967
					0.366337	0.347924	0.285739		0.201686	0.504214	0.2941		0.235959	0.43683	0.327211		0.184558	0.408332	0.40711		0.332245	0.349658	0.318098		0.151326	0.556371	0.292303		0.377089	0.400264	0.222647
					0.363451	0.353982	0.282567		0.200595	0.486162	0.313243		0.234632	0.44059	0.324778		0.18772	0.406505	0.405775		0.335772	0.346744	0.317484		0.151827	0.56566	0.282513		0.377894	0.398769	0.223337
					0.368082	0.349923	0.281995		0.200874	0.497029	0.302097		0.235155	0.442192	0.322652		0.185577	0.411273	0.40315		0.332779	0.351696	0.315525		0.15338	0.557593	0.289027		0.376302	0.404944	0.218753
					0.367493	0.347871	0.284636		0.20533	0.50229	0.29238		0.233263	0.443442	0.323295		0.18107	0.401563	0.417367		0.330473	0.34803	0.321497		0.14953	0.549309	0.301161		0.378499	0.399932	0.221569
					0.367197	0.346677	0.286127		0.197681	0.489521	0.312798		0.234958	0.445033	0.320008		0.180151	0.406578	0.413271		0.330661	0.34271	0.326629		0.150314	0.557804	0.291882		0.379763	0.398771	0.221465
					0.364456	0.341816	0.293728		0.197523	0.492384	0.310093		0.23646	0.442677	0.320863		0.18621	0.393155	0.420635		0.335561	0.344563	0.319875		0.148951	0.566517	0.284532		0.378634	0.399517	0.221849
					0.362847	0.341572	0.295582		0.201376	0.494612	0.304012		0.234658	0.440292	0.32505		0.185021	0.400804	0.414175		0.333879	0.346237	0.319884		0.152658	0.566782	0.280559		0.379952	0.395432	0.224616
					0.363964	0.351397	0.284639		0.204431	0.493997	0.301572		0.235724	0.438176	0.3261		0.185111	0.402579	0.41231		0.333517	0.34492	0.321563		0.152783	0.565382	0.281835		0.378743	0.395828	0.22543
					0.369906	0.346156	0.283938		0.200192	0.496054	0.303754		0.234353	0.439094	0.326553		0.184415	0.39497	0.420615		0.333047	0.354024	0.31293		0.152518	0.56683	0.280652		0.379861	0.399307	0.220832
					0.372086	0.354916	0.272999		0.199183	0.491483	0.309334		0.234415	0.441552	0.324033		0.178994	0.398466	0.422541		0.331569	0.345675	0.322756		0.153375	0.556817	0.289807		0.380459	0.400228	0.219313
					0.368378	0.344926	0.286696		0.202361	0.505269	0.29237		0.232149	0.440677	0.327173		0.187425	0.401446	0.411129		0.332671	0.347418	0.319911		0.15391	0.565024	0.281066		0.378986	0.397008	0.224007
					0.362784	0.348367	0.288848		0.199204	0.492648	0.308148		0.235648	0.440444	0.323908		0.185739	0.403767	0.410495		0.33322	0.342284	0.324496		0.155206	0.569178	0.275616		0.377918	0.401972	0.22011
					0.36367	0.345342	0.290988		0.199971	0.486145	0.313884		0.232009	0.438943	0.329048		0.186303	0.405181	0.408516		0.334294	0.347742	0.317964		0.153442	0.56957	0.276989		0.376324	0.394468	0.229208
					0.364952	0.349808	0.285239		0.200589	0.496339	0.303072		0.23286	0.441803	0.325337		0.180825	0.394625	0.42455		0.336654	0.344206	0.31914		0.152808	0.56275	0.284442		0.380703	0.398668	0.220629
					0.365683	0.354039	0.280277		0.194359	0.492756	0.312885		0.235831	0.437664	0.326505		0.178416	0.402419	0.419166		0.33269	0.343056	0.324254		0.148864	0.561694	0.289442		0.379897	0.397249	0.222854
					0.370575	0.350953	0.278472		0.19944	0.489523	0.311037		0.234949	0.442081	0.32297		0.185151	0.409612	0.405237		0.331749	0.345441	0.322811		0.152038	0.55924	0.288722		0.379175	0.398674	0.222151
					0.366787	0.352394	0.280819		0.205535	0.504272	0.290193		0.236418	0.442244	0.321338		0.186089	0.399872	0.414039		0.332733	0.341881	0.325386		0.15477	0.557249	0.287982		0.377181	0.398864	0.223954
					0.366325	0.34473	0.288945		0.199348	0.499752	0.3009		0.235595	0.435986	0.328419		0.18657	0.39681	0.416619		0.331232	0.339665	0.329103		0.154261	0.561198	0.28454		0.377892	0.399043	0.223065
					0.363281	0.342655	0.294064		0.199009	0.495452	0.305539		0.234728	0.440668	0.324604		0.183639	0.40527	0.411091		0.337824	0.342335	0.319842		0.152071	0.568683	0.279245		0.377589	0.400164	0.222247
					0.366421	0.343884	0.289695		0.199097	0.489119	0.311784		0.236221	0.44284	0.320939		0.178448	0.39713	0.424422		0.333388	0.346368	0.320244		0.153265	0.568622	0.278113		0.379906	0.403001	0.217094
					0.366906	0.349326	0.283768		0.196998	0.488906	0.314096		0.236249	0.444194	0.319557		0.183009	0.392715	0.424276		0.332566	0.33901	0.328424		0.151299	0.567901	0.2808		0.377842	0.400348	0.22181
					0.363767	0.346134	0.290099		0.199533	0.494907	0.30556		0.234963	0.437988	0.327049		0.186703	0.40084	0.412456		0.335373	0.339583	0.325044		0.155101	0.564034	0.280865		0.379359	0.3998	0.220841
					0.365819	0.340701	0.29348		0.198256	0.49267	0.309074		0.23697	0.441424	0.321606		0.186026	0.405044	0.40893		0.33255	0.343406	0.324044		0.154296	0.561313	0.284391		0.377129	0.398134	0.224737
					0.365747	0.346744	0.287509		0.201337	0.487535	0.311128		0.23377	0.442681	0.323548		0.18002	0.397814	0.422165		0.335188	0.346634	0.318178		0.155607	0.566315	0.278078		0.377838	0.400724	0.221439
					0.368697	0.349318	0.281985		0.200941	0.491026	0.308033		0.23523	0.44083	0.32394		0.18443	0.400501	0.415069		0.334306	0.352767	0.312927		0.147486	0.548358	0.304155		0.379261	0.402072	0.218667
					0.367587	0.343374	0.289039		0.202711	0.495945	0.301343		0.233046	0.439763	0.327191		0.18251	0.400558	0.416932		0.332384	0.350165	0.317451		0.152385	0.564602	0.283013		0.378491	0.401833	0.219675
					0.371764	0.345638	0.282598		0.205888	0.498066	0.296046		0.234407	0.437653	0.32794		0.183198	0.403799	0.413004		0.33562	0.347153	0.317227		0.149281	0.554939	0.29578		0.377888	0.399428	0.222684
					0.361882	0.351559	0.286559		0.204222	0.507926	0.287852		0.235346	0.44712	0.317534		0.182867	0.404044	0.413089		0.330604	0.345931	0.323465		0.153	0.559123	0.287877		0.378425	0.398366	0.223209
					0.36597	0.34373	0.2903		0.200462	0.491151	0.308387		0.236534	0.443406	0.32006		0.179794	0.398603	0.421603		0.331691	0.342233	0.326076		0.152159	0.560983	0.286858		0.383336	0.400667	0.215998
					0.368204	0.353087	0.278709		0.197801	0.485925	0.316274		0.232605	0.438979	0.328416		0.182521	0.39652	0.420959		0.330446	0.343488	0.326066		0.15204	0.563028	0.284932		0.3769	0.396264	0.226837
					0.367739	0.349174	0.283087		0.204345	0.505622	0.290033		0.235257	0.438784	0.325959		0.1849	0.403883	0.411216		0.333166	0.346042	0.320791		0.152479	0.557119	0.290403		0.380009	0.39996	0.220031
					0.368012	0.341563	0.290425		0.199239	0.492973	0.307788		0.234094	0.438602	0.327304		0.185218	0.405022	0.40976		0.334688	0.34811	0.317202		0.151636	0.559537	0.288827		0.379376	0.401175	0.219449
					0.363992	0.351517	0.284491		0.201579	0.494732	0.303689		0.235171	0.440147	0.324682		0.181848	0.400061	0.418091		0.332505	0.348262	0.319232		0.151575	0.559491	0.288933		0.381703	0.39895	0.219347
					0.369218	0.350049	0.280732		0.197359	0.499009	0.303632		0.235626	0.442118	0.322256		0.183677	0.398832	0.417491		0.332316	0.349988	0.317696		0.151202	0.562193	0.286605		0.37723	0.400274	0.222497
					0.368183	0.349234	0.282583		0.200171	0.494523	0.305306		0.234912	0.439408	0.32568		0.183565	0.403529	0.412906		0.33631	0.348523	0.315166		0.151387	0.564119	0.284494		0.382581	0.397988	0.219432
					0.361521	0.345939	0.292539		0.201748	0.496471	0.301781		0.235033	0.440659	0.324308		0.181407	0.397121	0.421471		0.333918	0.344378	0.321703		0.151966	0.557783	0.290252		0.379349	0.39928	0.22137
					0.36586	0.349027	0.285113		0.200835	0.494209	0.304957		0.235261	0.439316	0.325423		0.181841	0.394803	0.423357		0.336415	0.338369	0.325216		0.151519	0.560444	0.288038		0.376459	0.399116	0.224425
					0.36347	0.347323	0.289208		0.201539	0.508655	0.289806		0.234445	0.436016	0.329539		0.186277	0.402789	0.410934		0.330103	0.348479	0.321418		0.154545	0.559611	0.285844		0.378222	0.401706	0.220072
					0.361186	0.348508	0.290306		0.202123	0.492733	0.305143		0.233661	0.442275	0.324064		0.18814	0.404021	0.407839		0.337535	0.352634	0.309831		0.154456	0.560692	0.284852		0.381946	0.401071	0.216983
					0.368866	0.346907	0.284227		0.199507	0.498258	0.302235		0.235897	0.440654	0.323449		0.188305	0.398791	0.412905		0.330932	0.344871	0.324197		0.152974	0.567405	0.279621		0.375641	0.397389	0.226969
					0.364348	0.347838	0.287815		0.203779	0.499336	0.296885		0.233218	0.438276	0.328506		0.183766	0.404791	0.411443		0.331593	0.347799	0.320608		0.153714	0.571699	0.274587		0.377704	0.398121	0.224174
					0.363619	0.350876	0.285506		0.199441	0.49288	0.307679		0.235202	0.441826	0.322972		0.186078	0.409073	0.40485		0.33001	0.33873	0.33126		0.155731	0.559556	0.284714		0.378808	0.394624	0.226568
					0.36262	0.353097	0.284282		0.206759	0.50566	0.287581		0.235841	0.442404	0.321754		0.180519	0.400278	0.419204		0.336335	0.34796	0.315705		0.15128	0.564621	0.284099		0.376197	0.39763	0.226173

## Sheet: Figure 4
Figure 4b				Figure 4c
Variant	ΔΔGs (kbT)	err ΔΔGs		Variant	ΔΔGu (kbT)	err ΔΔGu
RBPJ WT	0	0		RBPJ WT	0	0
RBPJ R/H	0.948157	0.592873		RBPJ R/H	0.807345	0.350489
RBPJ K/E	0.943528	0.573873		RBPJ K/E	0.537332	0.279814
RBPJ KRS/EHD	1.45543	0.793229		RBPJ KRS/EHD	0.821601	0.396103
RBPJ FL/AA	-0.396246	0.422659		RBPJ FL/AA	0.490649	0.315886
RBPJ RFL/HAA	0.81193	0.575599		RBPJ RFL/HAA	1.33116	0.46181
S-KO RBPJ WT	-0.364233	0.438428		S-KO RBPJ WT	0.0954703	0.308767
Figure 4d												Figure 4e
Variant	ΔG#_f-->u (kbT)	error	ΔGu (kbT)	error	ΔG#_u-->s (kbT)	error	ΔGs (kbT)	error	ΔG#_f-->s (kbT)	error		Variant	ΔG#_f-->u (kbT)	error	ΔGu (kbT)	error	ΔG#_u-->s (kbT)	error	ΔGs (kbT)	error	ΔG#_f-->s (kbT)	error
RBPJ WT	0.965941	0.213655	0.868328	0.228703	7.44924	1.48985	1.86863	0.37612	10.0298	0.37612		15R	1.06964	0.328778	0.69276	0.334976	7.04539	1.40908	0.962381	0.29533	9.56024	0.29533
RBPJ R/H	1.33208	0.26375	1.67567	0.265589	8.15756	1.63151	2.81679	0.458293	10.7377	0.458293		9R	0.553591	0.403504	0.417771	0.40708	7.45261	1.49052	1.9006	0.45257	9.96593	0.45257
RBPJ K/E	1.1588	0.15716	1.40566	0.161216	7.95453	1.59091	2.81216	0.433434	10.5347	0.433434		13R	0.964582	0.317184	0.774631	0.32267	6.46389	1.29278	0.814636	0.342656	8.98029	0.342656
RBPJ KRS/EHD	1.38982	0.32218	1.68993	0.323408	8.29034	1.65807	3.32406	0.698389	10.8704	0.698389		19R	0.410003	0.273066	0.608854	0.282642	6.80373	1.36075	1.50424	0.396395	9.31772	0.396395
RBPJ FL/AA	1.72282	0.208929	1.35898	0.217897	6.89575	1.37915	1.47238	0.192808	9.48047	0.192808
RBPJ RFL/HAA	2.18954	0.398013	2.19949	0.401203	7.7072	1.54144	2.68056	0.435716	10.2903	0.435716
S-KO RBPJ WT	1.47462	0.194047	0.963799	0.207442	6.99737	1.39947	1.5044	0.225284	9.58042	0.225284
Figure 4f												Figure 4g
Variant	ΔG_f->u (kbT)	error	ΔGu (kbT)	error	ΔG_f->s (kbT)	error	ΔGs (kbT)	error				Variant	ΔG_f->u (kbT)	ΔGu (kbT)	ΔG_f->s (kbT)	ΔGs (kbT)
SOX2	1.30291	0.121441	1.50625	0.148684	5.93278	0.0511665	3.44537	0.158133				GAF wt	0.951155	-0.357178	5.00997	0.142434
Sox2D	0.841567	0.169146	1.04002	0.208525	5.13697	0.0916569	2.98289	0.146035				GAF dPOZ	0.275771	-0.62439	4.65301	0.884855
Sox2M	1.7174	0.172524	1.971	0.22329	6.40225	0.0896883	4.17116	0.225874				GAF dQ	0.543887	-0.531116	4.35157	0.455674

## Sheet: Suppl. Fig. 2
Supplementary Figure 2e
					Relative output					normalized co-IP efficiency
Construct	Value 1	Value 2	Value 3	Value 4	Value 1	Value 2	Value 3	Value 4	Average relative output	Value 1	Value 2	Value 3	Value 4	Relative Standard deviation
HT-RBPJ WT	79.956	60.834	80.582	50.366	1.37658	1.67924	1.76066	1.61533	1.60795	0.856107	1.04434	1.09497	1.00459	0.0890381
HT-RBPJ FL/AA	3.435	1.21	2.723	1.056	0.111671	0.114518	0.165462	0.191339		0.0694491	0.0712198	0.102902	0.118995	0.0210984
HT-RBPJ RFL/HAA	8.75	12.345	9.338	8.282	0.0878197	0.128393	0.101647	0.200382		0.0546158	0.0798487	0.0632151	0.124619	0.0269985
HT-RBPJ KRS/EHD	104.325	79.402	102.61	61.845	1.36578	1.73967	1.54783	1.70555		0.849389	1.08191	0.962605	1.0607	0.0921425
IP: NICD-Output
Construct	Value 1	Value 2	Value 3	Value 4
HT-RBPJ WT	58.083	36.227	45.768	31.18
HT-RBPJ FL/AA	30.76	10.566	16.457	5.519
HT-RBPJ RFL/HAA	99.636	96.15	91.867	41.331
HT-RBPJ KRS/EHD	76.385	45.642	66.293	36.261
Supplementary Figure 2f
					Relative output					normalized co-IP efficiency
Construct	Value 1	Value 2	Value 3	Value 4	Value 1	Value 2	Value 3	Value 4	Average relative output	Value 1	Value 2	Value 3	Value 4	Relative Standard deviation
HT-RBPJ WT	61.11	98.858	83.602	83.131	1.0247	1.17155	1.22332	1.11683	1.1341	0.903535	1.03302	1.07867	0.984768	0.0648414
HT-RBPJ FL/AA	1.449	1.529	1.55	1.278	0.0155954	0.0124241	0.0146997	0.0114159		0.0137513	0.010955	0.0129616	0.010066	0.00148377
HT-RBPJ RFL/HAA	0.655	0.353	0.507	0.292	0.00753081	0.00313446	0.00519191	0.00280246		0.00664034	0.00276383	0.00457799	0.00247109	0.00166732
HT-RBPJ KRS/EHD	61.699	99.178	75.398	78.947	1.25175	1.19614	1.29352	1.134		1.10374	1.0547	1.14057	0.999913	0.052856
IP: SHARP-Output
Construct	Value 1	Value 2	Value 3	Value 4
HT-RBPJ WT	59.637	84.382	68.34	74.435
HT-RBPJ FL/AA	92.912	123.067	105.444	111.949
HT-RBPJ RFL/HAA	86.976	112.619	97.652	104.194
HT-RBPJ KRS/EHD	49.29	82.915	58.289	69.618
Supplementary Figure 2g
EHEB = NICD1	Luciferase activity assay of RBPJ and NICD1 in HeLa RBPJ-KO #42
	10 µl Lysate, 50 µl Substrate, 5 s Measurement time
			Bioluminiscent signal (A.U)
Experimentnumber	Vector	Construct	Construct	Value 1	Value 2	Value 3	Value 4	Value 5	Value 6	Average	Standard deviation	relative Average	relative standard deviation	relative average (%)	relative standard deviation (%)
1	pGa 981-6 10 ng	--		1940	1520	1840	1640	1590	1640	1695	176.862	0.000822599	0.000727686	0.0822599	0.0727686
2	pGa 981-6 10 ng	EHEB		2960	2630	2270	2030	2740	2369	2499.83	373.001	0.00121319	0.00153469	0.121319	0.153469
8	pGa 981-6 10 ng	EHEB	WT 100 ng	2435890	1958120	1859800	2275300	1977860	1856290	2.06054e+06	243047	1	1	100	100
9	pGa 981-6 10 ng	EHEB	KRS/EHD 100 ng	39670	32930	31890	32980	23430	33460	32393.3	5786.82	0.0157208	0.0238095	1.57208	2.38095

## Sheet: Suppl. Fig. 3c
Supplementary Figure 3c
		HeLa RBPJ knock-out clone #42
	HeLa WT	HT-RBPJ WT	HT-RBPJ R/H	HT-RBPJ K/E	HT-RBPJ KRS/EHD	HT-RBPJ FL/AA	HT-RBPJ RFL/HAA
Value 1	0.97955	1.3226	1.35209	1.78851	1.63693	1.77769	1.71437
Value 2	1.11473	1.50721	1.33866	1.77976	1.76712	1.72601	1.77471
Value 3	0.880784	1.29306	1.40352	1.68237	1.62001	1.97334	1.67458
Value 4	0.921476	1.29872	1.39956	1.82556	1.64181	1.63785	1.47863
Mean	0.974134	1.3554	1.37346	1.76905	1.66647	1.77872	1.66057
Error (S.d.)	0.088434	0.0883496	0.0285145	0.0529143	0.0586729	0.122983	0.110931

## Sheet: Suppl. Fig. 4
		Supplementary Figure 4a
			SHARP
		relative mRNA expression (HPRT)
		Experimentnumber	WT	S-KO #30	S-KO #36
		1	1.023	0.085	0.011
		2	1.233	0.052	0.01985
		3	0.987	0.05329	0.0163
		4	1.113	0.03201	0.017554
		S.d.	0.0949632	0.018968	0.00324821
		Supplementary Figure 4e
		ACTIN						HES1
		relative mRNA expression (HPRT)						relative mRNA expression (HPRT)
		Experimentnumber	WT	S-KO #30	S-KO #36			Experimentnumber	WT	S-KO #30	S-KO #36
		1	140.55	114.956	160.898			1	1.232	2.25543	2.33765
		2	164.666	137.187	211.571			2	1.32665	2.6435	2.76565
		3	180.393	174.245	117.344			3	0.9321	3.11988	3.11545
		4	133.435	144.234	155.433			4	0.98221	2.54431	4.00324
		S.d.	18.7875	21.1989	33.5181			S.d.	0.165475	0.311185	0.612602
		HEY1						HEY2
		relative mRNA expression (HPRT)						relative mRNA expression (HPRT)
		Experimentnumber	WT	S-KO #30	S-KO #36			Experimentnumber	WT	S-KO #30	S-KO #36
		1	1.00213	1.33234	2.88756			1	1.29955	3.33768	2.0044
		2	1.3422	1.99879	2.4465			2	1.13234	2.55877	2.5344
		3	0.904451	2.75545	2.99435			3	0.994532	2.64434	2.14435
		4	0.899344	1.5546	3.01144			4	0.833431	3.99546	3.33465
		S.d.	0.180888	0.543754	0.229248			S.d.	0.171856	0.581862	0.517172

## Sheet: Suppl. Fig. 7
Supplementary Figure 7
Average number detections per frame and pixel
RBPJ-KO RBPJ WT					RBPJ-KO KRS/EHD
Data	first quartile	median	third quartile		Data	first quartile	median	third quartile
8.97162e-05	0.000161922	0.000308986	0.00048253		8.74408e-05	0.00016324	0.000230204	0.000332502
9.86853e-05					9.95698e-05
0.00010167					0.000144612
0.000105874					0.000146877
0.000106369					0.0001517
0.000158445					0.000162538
0.000163081					0.000163942
0.00017692					0.000175401
0.000245343					0.000197237
0.000264676					0.000200708
0.000265384					0.000218566
0.00029005					0.000227546
0.000308986					0.000232863
0.000330907					0.000235193
0.000340651					0.000283597
0.000343674					0.000286365
0.00038262					0.000296713
0.000470669					0.000308743
0.000478497					0.000356262
0.00049463					0.000362805
0.000546529					0.00039432
0.000552603					0.000507386
0.000583543					0.000540568
0.000596201					0.00055064
0.000688045

## Sheet: Suppl. Fig. 8
Supplementary Figure 8c
				HeLa wt	HT-RBPJ wt	HT-RBPJ R/H	HT-RBPJ K/E	HT-RBPJ KRS/EHD	HT-RBPJ FL/AA	HT-RBPJ RFL/HAA
			Value 1	1.07	0.807	1.171	1.399	1.289	1.093	0.802
			Value 2	0.896	0.919	1.067	1.279	1.245	1.167	0.964
			Value 3	1.064	1.009	0.963	1.246	1.293	1.274	0.911
			Value 4	1.185	0.939	1.216	1.271	1.202	1.245	1.111
			Mean	1.05375	0.9185	1.10425	1.29875	1.25725	1.19475	0.947
			STD	0.118997	0.0837516	0.112964	0.0682953	0.0427736	0.0815041	0.12846
Supplementary Figure 8d
HT-RBPJ WT			HT-RBPJ R/H			HT-RBPJ K/E			HT-RBPJ KRS/EHD			HT-RBPJ FL/AA			HT-RBPJ RFL/HAA			S-KO HT-RBPJwt
Data	median	first quartile	Data	median	first quartile	Data	median	first quartile	Data	median	first quartile	Data	median	first quartile	Data	median	first quartile	Data	median	first quartile
3.34569e-05	0.000143459	0.000104635	1.33469e-05	8.40435e-05	4.50014e-05	0.000103921	0.000492397	0.000273079	5.6539e-05	8.05236e-05	6.54684e-05	1.65284e-05	8.01784e-05	6.59116e-05	7.35719e-06	4.93496e-05	3.38555e-05	2.95978e-05	0.000117001	8.54867e-05
9.07249e-05		third quartile	2.94795e-05		third quartile	0.000252677		third quartile	5.86769e-05		third quartile	3.24049e-05		third quartile	1.88155e-05		third quartile	4.49291e-05		third quartile
0.000109272		0.000164389	3.01312e-05		0.000138998	0.000334286		0.000585063	6.48414e-05		0.000146604	4.78536e-05		0.000162694	2.11017e-05		0.000109169	8.51199e-05		0.000199629
0.000129423			5.98716e-05			0.000492397			6.73494e-05			4.93523e-05			2.9411e-05			8.5609e-05
0.000143459			7.62982e-05			0.000513293			7.22007e-05			6.55902e-05			3.36558e-05			9.59089e-05
0.000157324			7.70933e-05			0.000608987			8.05236e-05			6.68758e-05			3.38555e-05			9.80732e-05
0.000161638			9.09938e-05			0.000831458			8.68362e-05			6.77191e-05			3.67776e-05			0.000117001
0.000172642			0.000110055						9.54317e-05			6.86316e-05			3.90765e-05			0.000147337
0.000196085			0.000137853						0.000163661			7.49097e-05			4.053e-05			0.000167447
			0.000140144						0.000177035			8.01784e-05			4.74388e-05			0.000171387
			0.000231206						0.000303229			8.13581e-05			4.92716e-05			0.000284355
			0.000269852									9.53878e-05			4.94275e-05			0.000305219
												0.000110341			5.15424e-05			0.000374263
												0.000145865			5.81791e-05
												0.000168304			6.57148e-05
												0.000176996			6.8146e-05
												0.000184395			0.000109169
												0.000195019			0.000182146
												0.000231446			0.000276833
															0.000286193
															0.00050678
															0.000585659
Supplementary Figure 8e
HT-RBPJ WT			HT-RBPJ R/H			HT-RBPJ K/E			HT-RBPJ KRS/EHD			HT-RBPJ FL/AA			HT-RBPJ RFL/HAA			S-KO HT-RBPJwt
Movienumber	No. tracks	No. Events	Movienumber	No. tracks	No. Events	Movienumber	No. tracks	No. Events	Movienumber	No. tracks	No. Events	Movienumber	No. tracks	No. Events	Movienumber	No. tracks	No. Events	Movienumber	No. tracks	No. Events
1	2115	4836	1	1417	2929	1	6768	17845	1	1779	3928	1	623	1355	1	544	1270	1	5767	13107
2	2498	4835	2	502	1228	2	16553	33377	2	1123	2363	2	1136	2283	2	837	1653	2	886	2338
3	4084	7435	3	1006	2192	3	18042	34396	3	2189	4826	3	836	1683	3	1054	2179	3	3980	9316
4	692	1903	4	2862	6565	4	7130	17977	4	1795	4272	4	344	951	4	1769	4032	4	2039	6187
5	6113	14578	5	2491	5911	5	2624	7464	5	1732	3951	5	1323	2823	5	495	1030	5	581	1906
6	3162	7881	6	736	1709	6	14194	35066	6	1204	3249	6	1359	3408	6	823	1718	6	1074	2941
7	2871	6649	7	3533	7170	7	12625	28527	7	6887	15744	7	1405	3067	7	2464	4398	7	781	1973
8	2483	6425	8	6393	10851				8	1654	3878	8	1042	2499	8	4712	10256	8	6019	13437
9	1086	3004	9	1953	3985				9	3752	8124	9	1556	3552	9	826	1505	9	3633	8010
			10	1929	4733				10	1771	3206	10	2341	6197	10	1499	2760	10	2922	6798
			11	3041	7039				11	3744	7244	11	2365	4717	11	930	1549	11	3102	7198
			12	374	926							12	4329	10522	12	546	977	12	8600	18990
												13	1337	3593	13	1773	3440	13	2955	8469
												14	1497	3639	14	152	641
												15	3141	7338	15	678	1415
												16	2225	4494	16	976	2200
												17	1371	3012	17	1167	2268
												18	2901	5998	18	1713	3140
												19	2417	6231	19	1377	2850
															20	10062	18239
															21	7627	16834
															22	13218	25792

## Sheet: Suppl. Fig. 9
Supplementary Figure 9b
HT-RBPJ WT										HT-RBPJ R/H									HT-RBPJ K/E								HT-RBPJ KRS/EHD							HT-RBPJ FL/AA								RBPJ RFL/HAA
time-lapse condition [ms]										time-lapse condition [ms]									time-lapse condition [ms]														time-lapse condition (ms)									time-lapse condition [ms]
100		400		1600		6400				100		400		1600		6400			100		400		1600		6400		100		400		1600		6400			1600		6400			100		400		1600		6400
time (s)	survival time distribution	time (s)	survival time distribution	time (s)	survival time distribution	time (s)	survival time distribution			time (s)	survival time distribution	time (s)	survival time distribution	time (s)	survival time distribution	time (s)	survival time distribution		time (s)	survival time distribution	time (s)	survival time distribution	time (s)	survival time distribution	time (s)	survival time distribution	time (s)	survival time distribution	time (s)	survival time distribution	time (s)	survival time distribution	time (s)	survival time distribution	time (s)	survival time distribution	time (s)	survival time distribution	time (s)	survival time distribution		time (s)	survival time distribution	time (s)	survival time distribution	time (s)	survival time distribution	time (s)	survival time distribution
0.2	1	0.8	1	1.6	1	6.4	1			0.2	1	0.8	1	1.6	1	6.4	1		0.2	1	0.8	1	1.6	1	6.4	1	0.2	1	0.8	1	1.6	1	6.4	1	1	1.6	1	6.4	1		0.2	1	0.8	1	1.6	1	6.4	1
0.3	0.779986	1.2	0.770235	3.2	0.482251	12.8	0.426136			0.3	0.738901	1.2	0.712406	3.2	0.475228	12.8	0.371882		0.3	0.762271	1.2	0.696916	3.2	0.435511	12.8	0.336957	0.3	0.757878	1.2	0.720192	3.2	0.42678	12.8	0.331776	0.808482	3.2	0.543554	12.8	0.485507		0.3	0.745572	1.2	0.718905	3.2	0.517578	12.8	0.417883
0.4	0.634681	1.6	0.581375	4.8	0.341767	19.2	0.304924			0.4	0.574868	1.6	0.515977	4.8	0.323054	19.2	0.25737		0.4	0.591915	1.6	0.539207	4.8	0.309883	19.2	0.203261	0.4	0.591387	1.6	0.553625	4.8	0.292143	19.2	0.232477	0.658003	4.8	0.424216	19.2	0.367495		0.4	0.607085	1.6	0.577114	4.8	0.396484	19.2	0.315693
0.5	0.516792	2	0.481288	6.4	0.254154	25.6	0.228535			0.5	0.456734	2	0.395677	6.4	0.233064	25.6	0.183673		0.5	0.503369	2	0.448458	6.4	0.220268	25.6	0.141304	0.5	0.473214	2	0.446375	6.4	0.211361	25.6	0.168224	0.569083	6.4	0.336237	25.6	0.282609		0.5	0.508857	2	0.465174	6.4	0.3125	25.6	0.25
0.6	0.445511	2.4	0.408181	8	0.209592	32	0.185606			0.6	0.390519	2.4	0.317669	8	0.181496	32	0.14966		0.6	0.408085	2.4	0.369163	8	0.166667	32	0.118478	0.6	0.402311	2.4	0.376273	8	0.16931	32	0.121495	0.500684	8	0.27439	32	0.231884		0.6	0.436393	2.4	0.410448	8	0.259766	32	0.20073
0.7	0.390679	2.8	0.344648	9.6	0.173716	38.4	0.157197			0.7	0.335591	2.8	0.280075	9.6	0.150657	38.4	0.120181		0.7	0.349374	2.8	0.310132	9.6	0.132328	38.4	0.098913	0.7	0.346639	2.8	0.316956	9.6	0.140539	38.4	0.0957944	0.443228	9.6	0.234321	38.4	0.196687		0.7	0.384863	2.8	0.340796	9.6	0.211914	38.4	0.164234
0.8	0.35024	3.2	0.300261	11.2	0.148036	44.8	0.136364			0.8	0.294959	3.2	0.234023	11.2	0.12184	44.8	0.10771		0.8	0.315688	3.2	0.271366	11.2	0.113065	44.8	0.0869565	0.8	0.301471	3.2	0.274416	11.2	0.118775	44.8	0.0806075	0.400821	11.2	0.207317	44.8	0.173913		0.8	0.352657	3.2	0.30597	11.2	0.169922	44.8	0.14781
0.9	0.322824	3.6	0.275892	12.8	0.129532	51.2	0.117424			0.9	0.262603	3.6	0.206767	12.8	0.101618	51.2	0.0907029		0.9	0.279115	3.6	0.223789	12.8	0.0946399	51.2	0.0782609	0.9	0.269433	3.6	0.240264	12.8	0.103652	51.2	0.0642523	0.370725	12.8	0.188153	51.2	0.152174		0.9	0.304348	3.6	0.283582	12.8	0.15332	51.2	0.125912
1	0.296093	4	0.24456	14.4	0.112915	57.6	0.102273			1	0.235515	4	0.180451	14.4	0.082912	57.6	0.0782313		1	0.258903	4	0.204405	14.4	0.0871022	57.6	0.0663043	1	0.247899	4	0.206111	14.4	0.0914792	57.6	0.0560748	0.337893	14.4	0.168118	57.6	0.136646		1	0.278583	4	0.263682	14.4	0.140625	57.6	0.111314
1.1	0.266621	4.4	0.220191	16	0.102719	64	0.0934343			1.1	0.215199	4.4	0.158835	16	0.0722952	64	0.069161		1.1	0.239654	4.4	0.191189	16	0.0762144	64	0.0608696	1.1	0.228466	4.4	0.182145	16	0.0855773	64	0.0502336	0.314637	16	0.148955	64	0.118012		1.1	0.256039	4.4	0.241294	16	0.130859	64	0.10219
1.2	0.250857	4.8	0.201915	17.6	0.0962991	70.4	0.0871212			1.2	0.196388	4.8	0.140977	17.6	0.0682508	70.4	0.0623583		1.2	0.217517	4.8	0.171806	17.6	0.0670017	70.4	0.051087	1.2	0.201681	4.8	0.161174	17.6	0.0767245	70.4	0.0443925	0.294118	17.6	0.12892	70.4	0.109731		1.2	0.233494	4.8	0.226368	17.6	0.120117	70.4	0.0912409
1.3	0.235093	5.2	0.182768	19.2	0.0876133	76.8	0.0789141			1.3	0.179082	5.2	0.12594	19.2	0.0616785	76.8	0.0555556		1.3	0.194418	5.2	0.160352	19.2	0.0628141	76.8	0.0478261	1.3	0.190126	5.2	0.146794	19.2	0.0686094	76.8	0.0420561	0.26539	19.2	0.12108	76.8	0.10352		1.3	0.21256	5.2	0.216418	19.2	0.108398	76.8	0.0821168
1.4	0.223441	5.6	0.172324	20.8	0.0781722	83.2	0.0681818			1.4	0.16629	5.6	0.117481	20.8	0.0586451	83.2	0.0498866		1.4	0.180943	5.6	0.145374	20.8	0.0561139	83.2	0.0445652	1.4	0.179097	5.6	0.133014	20.8	0.0604943	83.2	0.0350467	0.250342	20.8	0.114111	83.2	0.0879917		1.4	0.199678	5.6	0.208955	20.8	0.101562	83.2	0.0766423
1.5	0.209733	6	0.163621	22.4	0.070997	89.6	0.0625			1.5	0.157261	6	0.109962	22.4	0.0546006	89.6	0.0453515		1.5	0.168431	6	0.134802	22.4	0.0536013	89.6	0.0402174	1.5	0.169643	6	0.120431	22.4	0.0564367	89.6	0.0350467	0.23119	22.4	0.100174	89.6	0.0828157		1.5	0.188406	6	0.191542	22.4	0.0957031	89.6	0.0711679
1.6	0.198766	6.4	0.154917	24	0.0649547	96	0.0561869			1.6	0.145974	6.4	0.0986842	24	0.0525784	96	0.0385488		1.6	0.162656	6.4	0.123348	24	0.0502513	96	0.0380435	1.6	0.159664	6.4	0.11444	24	0.0534858	96	0.0315421	0.21751	24	0.0923345	96	0.0766046		1.6	0.170692	6.4	0.179104	24	0.0898438	96	0.0656934
1.7	0.182317	6.8	0.144473	25.6	0.0623112	102.4	0.0536616			1.7	0.136193	6.8	0.093985	25.6	0.0505561	102.4	0.037415		1.7	0.152069	6.8	0.111894	25.6	0.0502513	102.4	0.0358696	1.7	0.151786	6.8	0.107849	25.6	0.0505349	102.4	0.0292056	0.207934	25.6	0.087108	102.4	0.0703934		1.7	0.15942	6.8	0.171642	25.6	0.0849609	102.4	0.0638686
1.8	0.170665	7.2	0.138381	27.2	0.0577795	108.8	0.0530303			1.8	0.128668	7.2	0.0902256	27.2	0.0460061	108.8	0.0362812		1.8	0.143407	7.2	0.10837	27.2	0.0452261	108.8	0.0336957	1.8	0.135504	7.2	0.101258	27.2	0.0461084	108.8	0.0268692	0.192886	27.2	0.0836237	108.8	0.0672878		1.8	0.151369	7.2	0.156716	27.2	0.0820312	108.8	0.060219
1.9	0.159013	7.6	0.132289	28.8	0.0536254	115.2	0.0505051			1.9	0.118886	7.6	0.0855263	28.8	0.0434783	115.2	0.0340136		1.9	0.13667	7.6	0.105727	28.8	0.0410385	115.2	0.0304348	1.9	0.129202	7.6	0.0976633	28.8	0.0413132	115.2	0.0257009	0.188782	28.8	0.0783972	115.2	0.0652174		1.9	0.144928	7.6	0.149254	28.8	0.0771484	115.2	0.0547445
2	0.146676	8	0.127937	30.4	0.0521148	121.6	0.0479798			2	0.115877	8	0.0798872	30.4	0.0394338	121.6	0.0328798		2	0.127045	8	0.0995595	30.4	0.038526	121.6	0.025	2	0.121324	8	0.09287	30.4	0.0383622	121.6	0.0257009	0.183311	30.4	0.0731707	121.6	0.0621118		2	0.141707	8	0.139303	30.4	0.0712891	121.6	0.0529197
2.1	0.139136	8.4	0.119234	32	0.0483384	128	0.0448232			2.1	0.106847	8.4	0.075188	32	0.036906	128	0.031746		2.1	0.118383	8.4	0.0933921	32	0.0351759	128	0.025	2.1	0.115021	8.4	0.0880767	32	0.0368868	128	0.0257009	0.177839	32	0.0679443	128	0.0621118		2.1	0.133655	8.4	0.134328	32	0.0673828	128	0.0492701
2.2	0.130226	8.8	0.111401	33.6	0.0449396	134.4	0.0435606			2.2	0.10459	8.8	0.0704887	33.6	0.0353893	134.4	0.031746		2.2	0.111646	8.8	0.0907489	33.6	0.0318258	134.4	0.0228261	2.2	0.110294	8.8	0.0832834	33.6	0.0343047	134.4	0.021028	0.170999	33.6	0.0670732	134.4	0.0590062		2.2	0.128824	8.8	0.129353	33.6	0.0605469	134.4	0.0419708
2.3	0.124743	9.2	0.10879	35.2	0.0419184	140.8	0.0391414			2.3	0.0970655	9.2	0.0695489	35.2	0.0338726	140.8	0.0294785		2.3	0.103946	9.2	0.0881057	35.2	0.0309883	140.8	0.0228261	2.3	0.107143	9.2	0.0814859	35.2	0.0317226	140.8	0.0198598	0.168263	35.2	0.0662021	140.8	0.057971		2.3	0.127214	9.2	0.121891	35.2	0.0585938	140.8	0.0383212
2.4	0.116518	9.6	0.103568	36.8	0.0396526	147.2	0.0353535			2.4	0.0940557	9.6	0.0629699	36.8	0.033367	147.2	0.0283447		2.4	0.101059	9.6	0.0872247	36.8	0.0309883	147.2	0.0228261	2.4	0.0997899	9.6	0.077891	36.8	0.0287717	147.2	0.0186916	0.164159	36.8	0.0644599	147.2	0.0538302		2.4	0.123994	9.6	0.119403	36.8	0.0537109	147.2	0.0383212
2.5	0.109664	10	0.100957	38.4	0.0373867	153.6	0.0340909			2.5	0.0910459	10	0.0610902	38.4	0.0318504	153.6	0.0260771		2.5	0.0952839	10	0.0837004	38.4	0.0284757	153.6	0.0217391	2.5	0.0945378	10	0.0701019	38.4	0.0261896	153.6	0.0175234	0.150479	38.4	0.0635889	153.6	0.0517598		2.5	0.119163	10	0.109453	38.4	0.0527344	153.6	0.0364964
2.6	0.106923	10.4	0.0931245	40	0.0362538	160	0.0328283			2.6	0.0872837	10.4	0.0592105	40	0.0303337	160	0.0238095		2.6	0.0914341	10.4	0.0819383	40	0.0276382	160	0.0206522	2.6	0.0903361	10.4	0.0647094	40	0.0243453	160	0.0175234	0.146375	40	0.0609756	160	0.0445135		2.6	0.10789	10.4	0.104478	40	0.0498047	160	0.0346715
2.7	0.102125	10.8	0.0861619	41.6	0.0351208	166.4	0.030303			2.7	0.0820166	10.8	0.056391	41.6	0.0293225	166.4	0.0238095		2.7	0.0875842	10.8	0.077533	41.6	0.0276382	166.4	0.0195652	2.7	0.0882353	10.8	0.0617136	41.6	0.0232387	166.4	0.0151869	0.140903	41.6	0.0592334	166.4	0.0424431		2.7	0.10628	10.8	0.10199	41.6	0.0478516	166.4	0.0328467
2.8	0.0918437	11.2	0.0809399	43.2	0.0339879	172.8	0.0265152			2.8	0.0782543	11.2	0.0507519	43.2	0.0267947	172.8	0.0238095		2.8	0.0846968	11.2	0.0713656	43.2	0.0251256	172.8	0.0195652	2.8	0.0814076	11.2	0.059317	43.2	0.0232387	172.8	0.0128505	0.136799	43.2	0.0583624	172.8	0.0414079		2.8	0.10306	11.2	0.0970149	43.2	0.0458984	172.8	0.0328467
2.9	0.0897875	11.6	0.0765883	44.8	0.032855	179.2	0.0252525			2.9	0.0729872	11.6	0.0488722	44.8	0.0257836	179.2	0.0238095		2.9	0.078922	11.6	0.0669604	44.8	0.0242881	179.2	0.0184783	2.9	0.0793067	11.6	0.0581186	44.8	0.0225009	179.2	0.0116822	0.132695	44.8	0.0583624	179.2	0.0383023		2.9	0.101449	11.6	0.0945274	44.8	0.0439453	179.2	0.0328467
3	0.0849897	12	0.073107	46.4	0.0309668	185.6	0.022096			3	0.0669676	12	0.0460526	46.4	0.0237614	185.6	0.0238095		3	0.0760346	12	0.0643172	46.4	0.0226131	185.6	0.0173913	3	0.0756303	12	0.0563212	46.4	0.0213943	185.6	0.0116822	0.124487	46.4	0.0557491	185.6	0.0372671		3	0.0950081	12	0.0945274	46.4	0.0429688	185.6	0.0328467
3.1	0.0843043	12.4	0.0713664	48	0.0302115	192	0.0214646			3.1	0.0639579	12.4	0.0451128	48	0.0222447	192	0.021542		3.1	0.0741097	12.4	0.061674	48	0.0217755	192	0.0163043	3.1	0.0709034	12.4	0.0539245	48	0.0202877	192	0.00934579	0.120383	48	0.0531359	192	0.0351967		3.1	0.0933977	12.4	0.0870647	48	0.0419922	192	0.0328467
3.2	0.0801919	12.8	0.0696258	49.6	0.0279456	198.4	0.0214646			3.2	0.0601956	12.8	0.0441729	49.6	0.0217391	198.4	0.0192744		3.2	0.0721848	12.8	0.060793	49.6	0.0217755	198.4	0.0152174	3.2	0.0656513	12.8	0.0533253	49.6	0.0191811	198.4	0.00934579	0.116279	49.6	0.0461672	198.4	0.0341615		3.2	0.0901771	12.8	0.0870647	49.6	0.0410156	198.4	0.0291971
3.3	0.0774503	13.2	0.0678851	51.2	0.0271903	204.8	0.0214646			3.3	0.055681	13.2	0.0432331	51.2	0.0212336	204.8	0.0181406		3.3	0.0712223	13.2	0.0590308	51.2	0.020938	204.8	0.0141304	3.3	0.0640756	13.2	0.0503295	51.2	0.0180745	204.8	0.00817757	0.109439	51.2	0.0444251	204.8	0.0331263		3.3	0.0837359	13.2	0.0870647	51.2	0.0400391	204.8	0.0291971
3.4	0.0733379	13.6	0.0670148	52.8	0.0256798	211.2	0.0208333			3.4	0.0534236	13.6	0.0422932	52.8	0.020728	211.2	0.0170068		3.4	0.0702599	13.6	0.0572687	52.8	0.020938	211.2	0.0141304	3.4	0.0630252	13.6	0.0491312	52.8	0.0177056	211.2	0.00700935	0.108071	52.8	0.043554	211.2	0.0310559		3.4	0.0821256	13.6	0.0845771	52.8	0.0390625	211.2	0.0291971
3.5	0.0733379	14	0.0626632	54.4	0.0253021	217.6	0.020202			3.5	0.0526712	14	0.0404135	54.4	0.020728	217.6	0.0147392		3.5	0.0654475	14	0.0537445	54.4	0.0184255	217.6	0.0141304	3.5	0.0619748	14	0.0485321	54.4	0.016599	217.6	0.00700935	0.105335	54.4	0.0426829	217.6	0.0310559		3.5	0.0805153	14	0.0845771	54.4	0.0390625	217.6	0.0273723
3.6	0.0699109	14.4	0.0617929	56	0.0241692	224	0.0189394			3.6	0.048909	14.4	0.0404135	56	0.0197169	224	0.0147392		3.6	0.0625602	14.4	0.0519824	56	0.0184255	224	0.0141304	3.6	0.0588235	14.4	0.0461354	56	0.0151236	224	0.00700935	0.101231	56	0.0400697	224	0.0300207		3.6	0.0772947	14.4	0.0845771	56	0.0380859	224	0.0255474
3.7	0.0671693	14.8	0.0574413	57.6	0.0234139	230.4	0.0183081			3.7	0.048909	14.8	0.0394737	57.6	0.0197169	230.4	0.0147392		3.7	0.0606352	14.8	0.0502203	57.6	0.0159129	230.4	0.0141304	3.7	0.0572479	14.8	0.0449371	57.6	0.0136481	230.4	0.00700935	0.0971272	57.6	0.0400697	230.4	0.0300207		3.7	0.0772947	14.8	0.079602	57.6	0.0371094	230.4	0.0255474
3.8	0.0644277	15.2	0.0530896	59.2	0.021148	236.8	0.0170455			3.8	0.0466516	15.2	0.037594	59.2	0.0197169	236.8	0.0136054		3.8	0.0596728	15.2	0.0493392	59.2	0.0142379	236.8	0.0141304	3.8	0.0556723	15.2	0.0443379	59.2	0.0129104	236.8	0.00700935	0.0957592	59.2	0.0383275	236.8	0.0300207		3.8	0.0724638	15.2	0.079602	59.2	0.0341797	236.8	0.0255474
3.9	0.0623715	15.6	0.0522193	60.8	0.0200151	243.2	0.0157828			3.9	0.0443943	15.6	0.037594	60.8	0.0192113	243.2	0.0136054		3.9	0.0567854	15.6	0.0475771	60.8	0.0142379	243.2	0.0141304	3.9	0.0540966	15.6	0.0419413	60.8	0.0125415	243.2	0.00700935	0.0930233	60.8	0.0383275	243.2	0.0289855		3.9	0.0724638	15.6	0.0746269	60.8	0.0332031	243.2	0.0182482
4	0.0610007	16	0.051349	62.4	0.0196375	249.6	0.0145202			4	0.0421369	16	0.037594	62.4	0.0192113	249.6	0.0136054		4	0.0548604	16	0.046696	62.4	0.0142379	249.6	0.0141304	4	0.0519958	16	0.040743	62.4	0.0114349	249.6	0.00700935	0.0930233	62.4	0.0374564	249.6	0.0289855		4	0.0692432	16	0.0721393	62.4	0.0322266	249.6	0.0145985
4.1	0.0596299	16.4	0.048738	64	0.0188822	256	0.0138889			4.1	0.0413845	16.4	0.0366541	64	0.0192113	256	0.0124717		4.1	0.0529355	16.4	0.046696	64	0.0125628	256	0.0119565	4.1	0.0509454	16.4	0.0395446	64	0.0106972	256	0.00700935	0.0875513	64	0.0374564	256	0.0279503		4.1	0.0660225	16.4	0.0721393	64	0.03125	256	0.0145985
4.2	0.0589445	16.8	0.0478677	65.6	0.0177492	262.4	0.0138889			4.2	0.0398796	16.8	0.0366541	65.6	0.0192113	262.4	0.0124717		4.2	0.0519731	16.8	0.0449339	65.6	0.0117253	262.4	0.00978261	4.2	0.0477941	16.8	0.0359497	65.6	0.0103283	262.4	0.00700935	0.0848153	65.6	0.0365854	262.4	0.0279503		4.2	0.0628019	16.8	0.0721393	65.6	0.0302734	262.4	0.0127737
4.3	0.0568883	17.2	0.0478677	67.2	0.0177492	268.8	0.0138889			4.3	0.0398796	17.2	0.0347744	67.2	0.0187058	268.8	0.0124717		4.3	0.0490857	17.2	0.0431718	67.2	0.0100503	268.8	0.00869565	4.3	0.0462185	17.2	0.0359497	67.2	0.0103283	268.8	0.00700935	0.0834473	67.2	0.0357143	268.8	0.0258799		4.3	0.0595813	17.2	0.0721393	67.2	0.0292969	268.8	0.0127737
4.4	0.0562029	17.6	0.0452567	68.8	0.0166163	275.2	0.0119949			4.4	0.0391272	17.6	0.031015	68.8	0.0176946	275.2	0.0124717		4.4	0.0471607	17.6	0.0422907	68.8	0.00921273	275.2	0.00869565	4.4	0.0435924	17.6	0.0359497	68.8	0.0103283	275.2	0.00584112	0.0793434	68.8	0.0357143	275.2	0.0248447		4.4	0.0547504	17.6	0.0696517	68.8	0.0292969	275.2	0.0109489
4.5	0.0555175	18	0.0452567	70.4	0.0166163	281.6	0.0107323			4.5	0.0383747	18	0.031015	70.4	0.0171891	281.6	0.0124717		4.5	0.0471607	18	0.0405286	70.4	0.00921273	281.6	0.00652174	4.5	0.0409664	18	0.0341522	70.4	0.00995942	281.6	0.00584112	0.0779754	70.4	0.0348432	281.6	0.0227743		4.5	0.0547504	18	0.0696517	70.4	0.0283203	281.6	0.0109489
4.6	0.0548321	18.4	0.0435161	72	0.0162387	288	0.0107323			4.6	0.0383747	18.4	0.0281955	72	0.0166835	288	0.0124717		4.6	0.0433109	18.4	0.0378855	72	0.00921273	288	0.00652174	4.6	0.039916	18.4	0.033553	72	0.00995942	288	0.00584112	0.0779754	72	0.0339721	288	0.0227743		4.6	0.0515298	18.4	0.0696517	72	0.0273438	288	0.0109489
4.7	0.0520905	18.8	0.0435161	73.6	0.015861	294.4	0.0107323			4.7	0.0376223	18.8	0.0281955	73.6	0.0166835	294.4	0.0124717		4.7	0.0433109	18.8	0.0361233	73.6	0.00837521	294.4	0.00543478	4.7	0.0378151	18.8	0.0329539	73.6	0.00959056	294.4	0.00584112	0.0752394	73.6	0.0339721	294.4	0.0227743		4.7	0.0499195	18.8	0.0646766	73.6	0.0263672	294.4	0.00912409
4.8	0.0520905	19.2	0.0435161	75.2	0.0154834	300.8	0.0107323			4.8	0.0368698	19.2	0.0281955	75.2	0.0166835	300.8	0.0124717		4.8	0.0423484	19.2	0.0361233	75.2	0.00837521	300.8	0.00543478	4.8	0.0351891	19.2	0.0305572	75.2	0.00959056	300.8	0.0046729	0.0752394	75.2	0.0313589	300.8	0.0217391		4.8	0.0499195	19.2	0.0646766	75.2	0.0263672	300.8	0.00912409
4.9	0.0500343	19.6	0.0417755	76.8	0.0154834	307.2	0.00883838			4.9	0.0346125	19.6	0.0272556	76.8	0.0166835	307.2	0.0124717		4.9	0.0413859	19.6	0.0352423	76.8	0.00837521	307.2	0.00543478	4.9	0.0346639	19.6	0.0293589	76.8	0.00959056	307.2	0.0046729	0.0711354	76.8	0.0313589	307.2	0.0207039		4.9	0.0483092	19.6	0.0646766	76.8	0.0263672	307.2	0.00729927
5	0.0486635	20	0.0417755	78.4	0.0151057	313.6	0.00883838			5	0.0346125	20	0.0272556	78.4	0.0146613	313.6	0.0113379		5	0.0413859	20	0.0334802	78.4	0.00837521	313.6	0.00326087	5	0.0336134	20	0.0287597	78.4	0.00959056	313.6	0.0046729	0.0697674	78.4	0.0313589	313.6	0.0196687		5	0.0483092	20	0.0621891	78.4	0.0263672	313.6	0.00729927
5.1	0.0479781	20.4	0.0400348	80	0.0147281	320	0.00883838			5.1	0.03386	20.4	0.0263158	80	0.0146613	320	0.0102041		5.1	0.0404235	20.4	0.0325991	80	0.00837521	320	0.00326087	5.1	0.032563	20.4	0.0269623	80	0.00922169	320	0.0046729	0.0670315	80	0.0304878	320	0.0186335		5.1	0.0450886	20.4	0.0572139	80	0.0263672	320	0.00729927
5.2	0.0452365	20.8	0.0382942	81.6	0.0139728	326.4	0.00883838			5.2	0.0331076	20.8	0.0234962	81.6	0.0146613	326.4	0.0102041		5.2	0.0375361	20.8	0.030837	81.6	0.00837521	326.4	0.00217391	5.2	0.032563	20.8	0.0257639	81.6	0.00922169	326.4	0.0046729	0.0642955	81.6	0.0296167	326.4	0.0186335		5.2	0.0450886	20.8	0.0572139	81.6	0.0263672	326.4	0.00547445
5.3	0.0431803	21.2	0.0374238	83.2	0.0132175	332.8	0.00883838			5.3	0.0323552	21.2	0.0225564	83.2	0.0136502	332.8	0.0102041		5.3	0.0375361	21.2	0.0290749	83.2	0.00837521	332.8	0.00217391	5.3	0.0315126	21.2	0.0251648	83.2	0.00774622	332.8	0.0046729	0.0601915	83.2	0.0287456	332.8	0.0165631		5.3	0.0434783	21.2	0.0572139	83.2	0.0253906	332.8	0.00547445
5.4	0.0431803	21.6	0.0365535	84.8	0.0128399	339.2	0.00757576			5.4	0.0323552	21.6	0.0225564	84.8	0.0136502	339.2	0.0102041		5.4	0.0365736	21.6	0.0281938	84.8	0.00753769	339.2	0.00217391	5.4	0.0304622	21.6	0.0245656	84.8	0.00774622	339.2	0.0046729	0.0588235	84.8	0.0278746	339.2	0.0165631		5.4	0.0434783	21.6	0.0572139	84.8	0.0253906	339.2	0.00547445
5.5	0.0431803	22	0.0356832	86.4	0.0128399	345.6	0.00757576			5.5	0.0316027	22	0.0216165	86.4	0.0121335	345.6	0.00907029		5.5	0.0356112	22	0.0273128	86.4	0.00753769	345.6	0.00217391	5.5	0.0294118	22	0.0245656	86.4	0.00774622	345.6	0.0046729	0.0574555	86.4	0.0270035	345.6	0.0165631		5.5	0.0402576	22	0.0547264	86.4	0.0253906	345.6	0.00364964
5.6	0.0431803	22.4	0.0339426	88	0.0128399	352	0.00757576			5.6	0.0293454	22.4	0.0216165	88	0.0121335	352	0.00793651		5.6	0.0356112	22.4	0.0255507	88	0.00753769	352	0.00217391	5.6	0.0283613	22.4	0.0233673	88	0.00774622	352	0.00350467	0.0560876	88	0.0270035	352	0.0165631		5.6	0.0386473	22.4	0.0547264	88	0.0253906	352	0.00364964
5.7	0.0424949	22.8	0.0339426	89.6	0.0120846	358.4	0.00757576			5.7	0.0285929	22.8	0.0216165	89.6	0.0116279	358.4	0.00793651		5.7	0.0346487	22.8	0.0255507	89.6	0.00753769	358.4	0.00217391	5.7	0.0283613	22.8	0.0233673	89.6	0.00700848	358.4	0.00116822	0.0560876	89.6	0.0261324	358.4	0.0165631		5.7	0.0386473	22.8	0.0522388	89.6	0.0244141	358.4	0.00364964
5.8	0.0424949	23.2	0.0330722	91.2	0.0113293	364.8	0.00757576			5.8	0.0278405	23.2	0.0216165	91.2	0.0116279	364.8	0.00793651		5.8	0.0346487	23.2	0.0255507	91.2	0.00753769	364.8	0.00217391	5.8	0.0278361	23.2	0.022169	91.2	0.00627075	364.8	0.00116822	0.0533516	91.2	0.0261324	364.8	0.015528		5.8	0.037037	23.2	0.0522388	91.2	0.0244141	364.8	0.00364964
5.9	0.0418095	23.6	0.0313316	92.8	0.0113293	371.2	0.00757576			5.9	0.027088	23.6	0.0206767	92.8	0.0116279	371.2	0.00680272		5.9	0.0346487	23.6	0.0255507	92.8	0.00753769	371.2	0.00217391	5.9	0.0278361	23.6	0.0215698	92.8	0.00627075	371.2	0.00116822	0.0533516	92.8	0.0261324	371.2	0.0134576		5.9	0.037037	23.6	0.0522388	92.8	0.0234375	371.2	0.00182482
6	0.0418095	24	0.0313316	94.4	0.0109517	377.6	0.00757576			6	0.0255831	24	0.0197368	94.4	0.0101112	377.6	0.00566893		6	0.0336862	24	0.0246696	94.4	0.00670017	377.6	0.00217391	6	0.0273109	24	0.0215698	94.4	0.00627075	377.6	0.00116822	0.0533516	94.4	0.0252613	377.6	0.0124224		6	0.0354267	24	0.0522388	94.4	0.0234375	377.6	0.00182482
6.1	0.0397533	24.4	0.0295909	96	0.0101964	384	0.00694444			6.1	0.0240783	24.4	0.018797	96	0.0101112	384	0.00566893		6.1	0.0327238	24.4	0.0220264	96	0.00670017	384	0.00217391	6.1	0.0262605	24.4	0.0209706	96	0.00590188			0.0519836	96	0.0243902	384	0.0124224		6.1	0.0354267	24.4	0.0522388	96	0.0224609	384	0.00182482
6.2	0.0390679	24.8	0.0278503	97.6	0.0086858	390.4	0.00694444			6.2	0.0240783	24.8	0.0178571	97.6	0.0101112	390.4	0.00566893		6.2	0.0317613	24.8	0.0211454	97.6	0.00502513	390.4	0.00217391	6.2	0.0262605	24.8	0.0203715	97.6	0.00590188			0.0492476	97.6	0.0243902	390.4	0.0124224		6.2	0.0354267	24.8	0.0522388	97.6	0.0224609
6.3	0.0363263	25.2	0.02698	99.2	0.00830816	396.8	0.00631313			6.3	0.0233258	25.2	0.0159774	99.2	0.0101112	396.8	0.00566893		6.3	0.0288739	25.2	0.0211454	99.2	0.0041876	396.8	0.00217391	6.3	0.0262605	25.2	0.0197723	99.2	0.00590188			0.0478796	99.2	0.0243902	396.8	0.0124224		6.3	0.0354267	25.2	0.0497512	99.2	0.0224609
6.4	0.0356408	25.6	0.02698	100.8	0.00830816	403.2	0.00631313			6.4	0.0225734	25.6	0.0159774	100.8	0.0101112	403.2	0.00453515		6.4	0.0288739	25.6	0.0211454	100.8	0.00335008	403.2	0.00217391	6.4	0.0262605	25.6	0.018574	100.8	0.00590188			0.0478796	100.8	0.0235192	403.2	0.0113872		6.4	0.0354267	25.6	0.0497512	100.8	0.0214844
6.5	0.03427	26	0.0261097	102.4	0.00830816	409.6	0.00631313			6.5	0.0218209	26	0.0159774	102.4	0.0101112	409.6	0.00453515		6.5	0.0279115	26	0.0211454	102.4	0.00335008	409.6	0.00217391	6.5	0.0246849	26	0.0179748	102.4	0.00553301			0.0451436	102.4	0.021777	409.6	0.010352		6.5	0.0354267	26	0.0497512	102.4	0.0205078
6.6	0.03427	26.4	0.0261097	104	0.00793051	416	0.00631313			6.6	0.0210685	26.4	0.0159774	104	0.00960566	416	0.00453515		6.6	0.026949	26.4	0.0211454	104	0.00335008	416	0.00217391	6.6	0.0241597	26.4	0.0161774	104	0.00553301			0.0437756	104	0.0209059	416	0.00724638		6.6	0.0338164	26.4	0.0497512	104	0.0205078
6.7	0.03427	26.8	0.0261097	105.6	0.00793051	422.4	0.00631313			6.7	0.020316	26.8	0.0159774	105.6	0.00960566	422.4	0.00453515		6.7	0.0259865	26.8	0.0202643	105.6	0.00335008	422.4	0.00217391	6.7	0.0231092	26.8	0.0161774	105.6	0.00553301			0.0437756	105.6	0.0200348	422.4	0.00724638		6.7	0.0322061	26.8	0.0447761	105.6	0.0185547
6.8	0.03427	27.2	0.0252393	107.2	0.00793051	428.8	0.00568182			6.8	0.0195636	27.2	0.0150376	107.2	0.0091001	428.8	0.00453515		6.8	0.0250241	27.2	0.0202643	107.2	0.00251256	428.8	0.00217391	6.8	0.0231092	27.2	0.0161774	107.2	0.00553301			0.0437756	107.2	0.0200348	428.8	0.00724638		6.8	0.0322061	27.2	0.0422886	107.2	0.0185547
6.9	0.0335846	27.6	0.0252393	108.8	0.00793051	435.2	0.00568182			6.9	0.0188111	27.6	0.0150376	108.8	0.0091001	435.2	0.00453515		6.9	0.0250241	27.6	0.0193833	108.8	0.00167504	435.2	0.00217391	6.9	0.022584	27.6	0.0161774	108.8	0.00516415			0.0424077	108.8	0.0200348	435.2	0.00724638		6.9	0.0305958	27.6	0.0422886	108.8	0.0175781
7	0.0335846	28	0.0234987	110.4	0.00793051	441.6	0.00568182			7	0.0188111	28	0.0140977	110.4	0.0091001	441.6	0.00453515		7	0.0240616	28	0.0193833	110.4	0.00167504	441.6	0.00217391	7	0.022584	28	0.0161774	110.4	0.00516415			0.0424077	110.4	0.0200348	441.6	0.00724638		7	0.0289855	28	0.0373134	110.4	0.0166016
7.1	0.0335846	28.4	0.0234987	112	0.00755287	448	0.00505051			7.1	0.0188111	28.4	0.0140977	112	0.00859454	448	0.00340136		7.1	0.0230991	28.4	0.0193833	112	0.00167504	448	0.00217391	7.1	0.0220588	28.4	0.0161774	112	0.00516415			0.0424077	112	0.0191638	448	0.00724638		7.1	0.0289855	28.4	0.0373134	112	0.0166016
7.2	0.0328992	28.8	0.0234987	113.6	0.00755287	454.4	0.00505051			7.2	0.0188111	28.8	0.0140977	113.6	0.00859454	454.4	0.00340136		7.2	0.0230991	28.8	0.0176211	113.6	0.00167504	454.4	0.00217391	7.2	0.0210084	28.8	0.0155782	113.6	0.00479528			0.0424077	113.6	0.0191638	454.4	0.00621118		7.2	0.0257649	28.8	0.0373134	113.6	0.0166016
7.3	0.0328992	29.2	0.0208877	115.2	0.00717523	460.8	0.00505051			7.3	0.0188111	29.2	0.0140977	115.2	0.00859454	460.8	0.00340136		7.3	0.0221367	29.2	0.0176211	115.2	0.00167504	460.8	0.00217391	7.3	0.0204832	29.2	0.0155782	115.2	0.00442641			0.0424077	115.2	0.0182927	460.8	0.00621118		7.3	0.0225443	29.2	0.0348259	115.2	0.0166016
7.4	0.0322138	29.6	0.0208877	116.8	0.00679758	467.2	0.00505051			7.4	0.0188111	29.6	0.012218	116.8	0.00859454	467.2	0.00340136		7.4	0.0211742	29.6	0.0167401	116.8	0.00167504	467.2	0.00217391	7.4	0.019958	29.6	0.0155782	116.8	0.00405754			0.0424077	116.8	0.0174216	467.2	0.00621118		7.4	0.0225443	29.6	0.0348259	116.8	0.015625
7.5	0.0315284	30	0.0208877	118.4	0.0060423	473.6	0.00505051			7.5	0.0180587	30	0.012218	118.4	0.00808898	473.6	0.00226757		7.5	0.0211742	30	0.0167401	118.4	0.00167504	473.6	0.00217391	7.5	0.019958	30	0.0155782	118.4	0.00405754			0.0424077	118.4	0.0165505	473.6	0.00517598		7.5	0.020934	30	0.0348259	118.4	0.015625
7.6	0.030843	30.4	0.0208877	120	0.0060423	480	0.00505051			7.6	0.0180587	30.4	0.012218	120	0.00808898	480	0.00226757		7.6	0.0211742	30.4	0.0167401	120	0.00167504	480	0.00217391	7.6	0.0194328	30.4	0.0155782	120	0.00405754			0.0424077	120	0.0165505	480	0.00517598		7.6	0.020934	30.4	0.0348259	120	0.0146484
7.7	0.0301576	30.8	0.0208877	121.6	0.0060423	486.4	0.00441919			7.7	0.0150489	30.8	0.012218	121.6	0.00808898	486.4	0.00226757		7.7	0.0211742	30.8	0.0167401	121.6	0.00167504	486.4	0.00217391	7.7	0.0194328	30.8	0.0155782	121.6	0.00331981			0.0410397	121.6	0.0165505	486.4	0.00517598		7.7	0.0193237	30.8	0.0323383	121.6	0.0136719
7.8	0.0287868	31.2	0.0200174	123.2	0.0060423	492.8	0.00441919			7.8	0.0150489	31.2	0.012218	123.2	0.00808898	492.8	0.00226757		7.8	0.0202117	31.2	0.015859	123.2	0.000837521	492.8	0.00217391	7.8	0.0189076	31.2	0.0155782	123.2	0.00295094			0.0396717	123.2	0.0165505	492.8	0.00517598		7.8	0.0193237	31.2	0.0323383	123.2	0.0136719
7.9	0.027416	31.6	0.0200174	124.8	0.0060423	499.2	0.00441919			7.9	0.0150489	31.6	0.012218	124.8	0.00758342	499.2	0.00226757		7.9	0.0202117	31.6	0.015859	124.8	0.000837521	499.2	0.00108696	7.9	0.0189076	31.6	0.014979	124.8	0.00295094			0.0383037	124.8	0.0165505	499.2	0.00517598		7.9	0.0193237	31.6	0.0323383	124.8	0.0136719
8	0.027416	32	0.0191471	126.4	0.0060423	505.6	0.00378788			8	0.0142965	32	0.012218	126.4	0.00758342	505.6	0.00226757		8	0.0202117	32	0.015859	126.4	0.000837521	505.6	0.00108696	8	0.0189076	32	0.0143799	126.4	0.00295094			0.0369357	126.4	0.0165505	505.6	0.00517598		8	0.0193237	32	0.0323383	126.4	0.0126953
8.1	0.027416	32.4	0.0191471	128	0.0060423	512	0.00378788			8.1	0.0142965	32.4	0.012218	128	0.00707786	512	0.00226757		8.1	0.0192493	32.4	0.014978	128	0.000837521	512	0.00108696	8.1	0.0173319	32.4	0.0131815	128	0.00295094			0.0355677	128	0.0156794	512	0.00517598		8.1	0.0193237	32.4	0.0323383	128	0.0126953
8.2	0.027416	32.8	0.0191471	129.6	0.00566465	518.4	0.00378788			8.2	0.013544	32.8	0.012218	129.6	0.0065723	518.4	0.00226757		8.2	0.0192493	32.8	0.014978	129.6	0.000837521	518.4	0.00108696	8.2	0.0173319	32.8	0.0131815	129.6	0.00295094			0.0355677	129.6	0.0156794	518.4	0.00517598		8.2	0.0193237	32.8	0.0323383	129.6	0.0117188
8.3	0.027416	33.2	0.0191471	131.2	0.00528701	524.8	0.00378788			8.3	0.013544	33.2	0.0112782	131.2	0.0065723	524.8	0.00226757		8.3	0.0192493	33.2	0.0140969	131.2	0.000837521	524.8	0.00108696	8.3	0.0173319	33.2	0.0131815	131.2	0.00295094			0.0341997	131.2	0.0156794	524.8	0.00517598		8.3	0.0177134	33.2	0.0323383	131.2	0.0117188
8.4	0.0267306	33.6	0.0191471	132.8	0.00490937	531.2	0.00378788			8.4	0.013544	33.6	0.0112782	132.8	0.0065723	531.2	0.00226757		8.4	0.0182868	33.6	0.0132159	132.8	0.000837521	531.2	0.00108696	8.4	0.0173319	33.6	0.0131815	132.8	0.00295094			0.0328317	132.8	0.0156794	531.2	0.00517598		8.4	0.0177134	33.6	0.0323383	132.8	0.00976562
8.5	0.0260452	34	0.0191471	134.4	0.00415408	537.6	0.00378788			8.5	0.0127916	34	0.0112782	134.4	0.0065723	537.6	0.00226757		8.5	0.0163619	34	0.0132159	134.4	0.000837521	537.6	0.00108696	8.5	0.0173319	34	0.0131815	134.4	0.00295094			0.0300958	134.4	0.0156794	537.6	0.00414079		8.5	0.0161031	34	0.0323383	134.4	0.00976562
8.6	0.0253598	34.4	0.0191471	136	0.00415408	544	0.00315657			8.6	0.0127916	34.4	0.0112782	136	0.0065723	544	0.00226757		8.6	0.014437	34.4	0.0132159	136	0.000837521	544	0.00108696	8.6	0.0157563	34.4	0.0125824	136	0.00295094			0.0300958	136	0.0156794	544	0.00310559		8.6	0.0161031	34.4	0.0323383	136	0.00976562
8.7	0.0246744	34.8	0.0191471	137.6	0.00377644	550.4	0.00252525			8.7	0.0127916	34.8	0.0112782	137.6	0.0065723	550.4	0.00226757		8.7	0.014437	34.8	0.0132159	137.6	0.000837521	550.4	0.00108696	8.7	0.0152311	34.8	0.0119832	137.6	0.00295094			0.0300958	137.6	0.0156794	550.4	0.00310559		8.7	0.0161031	34.8	0.0323383	137.6	0.00976562
8.8	0.023989	35.2	0.0191471	139.2	0.00377644	556.8	0.00252525			8.8	0.0127916	35.2	0.0112782	139.2	0.0065723	556.8	0.00226757		8.8	0.014437	35.2	0.0132159	139.2	0.000837521	556.8	0.00108696	8.8	0.0152311	35.2	0.0119832	139.2	0.00295094			0.0273598	139.2	0.0156794	556.8	0.00310559		8.8	0.0161031	35.2	0.0323383	139.2	0.00976562
8.9	0.0226182	35.6	0.0191471	140.8	0.00377644	563.2	0.00252525			8.9	0.0127916	35.6	0.0112782	140.8	0.0065723	563.2	0.00226757		8.9	0.014437	35.6	0.0132159	140.8	0.000837521	563.2	0.00108696	8.9	0.0152311	35.6	0.0119832	140.8	0.00295094			0.0273598	140.8	0.0156794	563.2	0.00310559		8.9	0.0144928	35.6	0.0323383	140.8	0.00976562
9	0.0226182	36	0.0191471	142.4	0.00377644	569.6	0.00126263			9	0.0127916	36	0.0103383	142.4	0.00606673	569.6	0.00226757		9	0.0134745	36	0.0123348	142.4	0.000837521	569.6	0.00108696	9	0.0152311	36	0.0119832	142.4	0.00295094			0.0273598	142.4	0.0156794	569.6	0.00310559		9	0.0144928	36	0.0323383	142.4	0.00976562
9.1	0.0219328	36.4	0.0191471	144	0.00377644	576	0.00126263			9.1	0.0127916	36.4	0.0103383	144	0.00606673	576	0.00226757		9.1	0.0134745	36.4	0.0105727	144	0.000837521	576	0.00108696	9.1	0.0152311	36.4	0.0107849	144	0.00295094			0.0259918	144	0.0156794	576	0.00310559		9.1	0.0128824	36.4	0.0323383	144	0.00976562
9.2	0.0212474	36.8	0.0182768	145.6	0.00339879	582.4	0.00126263			9.2	0.0120391	36.8	0.0103383	145.6	0.00606673	582.4	0.00113379		9.2	0.012512	36.8	0.0105727	145.6	0.000837521	582.4	0.00108696	9.2	0.0152311	36.8	0.0107849	145.6	0.00295094			0.0246238	145.6	0.0148084	582.4	0.00310559		9.2	0.0128824	36.8	0.0323383	145.6	0.00976562
9.3	0.020562	37.2	0.0182768	147.2	0.00339879	588.8	0.00126263			9.3	0.0112867	37.2	0.0103383	147.2	0.00606673	588.8	0.00113379		9.3	0.012512	37.2	0.0105727	147.2	0.000837521	588.8	0.00108696	9.3	0.0147059	37.2	0.0101857	147.2	0.00295094			0.0246238	147.2	0.0148084	588.8	0.00310559		9.3	0.0128824	37.2	0.0323383	147.2	0.00878906
9.4	0.0198766	37.6	0.0182768	148.8	0.00339879	595.2	0.00126263			9.4	0.00978179	37.6	0.0103383	148.8	0.00606673	595.2	0.00113379		9.4	0.0115496	37.6	0.00969163	148.8	0.000837521	595.2	0.00108696	9.4	0.0147059	37.6	0.0101857	148.8	0.00295094			0.0246238	148.8	0.0148084	595.2	0.00310559		9.4	0.0112721	37.6	0.0298507	148.8	0.00878906
9.5	0.0185058	38	0.0174064	150.4	0.00339879	601.6	0.00126263			9.5	0.00978179	38	0.0103383	150.4	0.00606673	601.6	0.00113379		9.5	0.0115496	38	0.00881057	150.4	0.000837521	601.6	0.00108696	9.5	0.0147059	38	0.0101857	150.4	0.00258207			0.0232558	150.4	0.0139373	601.6	0.00310559		9.5	0.0112721	38	0.0298507	150.4	0.00878906
9.6	0.0185058	38.4	0.0174064	152	0.00339879	608	0.000631313			9.6	0.00978179	38.4	0.0103383	152	0.00556117	608	0.00113379		9.6	0.0105871	38.4	0.00881057	152	0.000837521			9.6	0.0147059	38.4	0.0101857	152	0.00221321			0.0232558	152	0.0139373	608	0.00207039		9.6	0.0112721	38.4	0.0298507	152	0.00878906
9.7	0.0185058	38.8	0.0174064	153.6	0.00339879	614.4	0.000631313			9.7	0.00902935	38.8	0.0103383	153.6	0.00556117	614.4	0.00113379		9.7	0.00962464	38.8	0.00792952	153.6	0.000837521			9.7	0.0147059	38.8	0.0101857	153.6	0.00221321			0.0232558	153.6	0.0130662	614.4	0.00207039		9.7	0.00966184	38.8	0.0273632	153.6	0.00878906
9.8	0.0185058	39.2	0.0174064	155.2	0.00339879					9.8	0.00902935	39.2	0.0103383	155.2	0.00556117	620.8	0.00113379		9.8	0.00962464	39.2	0.00792952	155.2	0.000837521			9.8	0.0141807	39.2	0.00958658	155.2	0.00221321			0.0232558	155.2	0.011324	620.8	0.00207039		9.8	0.00966184	39.2	0.0273632	155.2	0.00878906
9.9	0.0178204	39.6	0.0174064	156.8	0.00302115					9.9	0.0082769	39.6	0.0103383	156.8	0.00556117	627.2	0.00113379		9.9	0.00962464	39.6	0.00704846	156.8	0.000837521			9.9	0.0141807	39.6	0.00898742	156.8	0.00221321			0.0232558	156.8	0.010453	627.2	0.00207039		9.9	0.00966184	39.6	0.0273632	156.8	0.00878906
10	0.017135	40	0.0174064	158.4	0.00302115					10	0.0082769	40	0.0093985	158.4	0.00556117	633.6	0.00113379		10	0.00962464	40	0.00704846	158.4	0.000837521			10	0.0141807	40	0.00898742	158.4	0.00221321			0.0232558	158.4	0.00958188	633.6	0.00207039		10	0.00966184	40	0.0273632	158.4	0.00878906
10.1	0.0164496	40.4	0.0165361	160	0.00302115					10.1	0.0082769	40.4	0.0093985	160	0.00556117	640	0.00113379		10.1	0.00962464	40.4	0.00704846	160	0.000837521			10.1	0.0141807	40.4	0.00838826	160	0.00221321			0.0232558	160	0.00958188	640	0.00207039		10.1	0.00966184	40.4	0.0248756	160	0.00878906
10.2	0.0157642	40.8	0.0165361	161.6	0.0026435					10.2	0.0082769	40.8	0.0093985	161.6	0.00505561	646.4	0.00113379		10.2	0.00962464	40.8	0.00704846	161.6	0.000837521			10.2	0.0141807	40.8	0.00838826	161.6	0.00221321			0.0232558	161.6	0.00958188	646.4	0.00207039		10.2	0.00805153	40.8	0.0248756	161.6	0.00878906
10.3	0.0150788	41.2	0.0165361	163.2	0.0026435					10.3	0.0082769	41.2	0.0093985	163.2	0.00505561	652.8	0.00113379		10.3	0.00962464	41.2	0.00704846	163.2	0.000837521			10.3	0.0136555	41.2	0.00718993	163.2	0.00221321			0.0232558	163.2	0.00958188	652.8	0.00207039		10.3	0.00805153	41.2	0.0248756	163.2	0.00878906
10.4	0.0150788	41.6	0.0156658	164.8	0.0026435					10.4	0.0082769	41.6	0.0093985	164.8	0.00505561	659.2	0.00113379		10.4	0.00962464	41.6	0.00704846	164.8	0.000837521			10.4	0.0136555	41.6	0.00718993	164.8	0.00221321			0.0191518	164.8	0.00958188	659.2	0.00207039		10.4	0.00805153	41.6	0.0248756	164.8	0.00878906
10.5	0.0143934	42	0.0147955	166.4	0.0026435					10.5	0.0082769	42	0.0093985	166.4	0.00505561	665.6	0.00113379		10.5	0.00866218	42	0.00704846	166.4	0.000837521			10.5	0.012605	42	0.00718993	166.4	0.00221321			0.0177839	166.4	0.00958188	665.6	0.00207039		10.5	0.00805153	42	0.0248756	166.4	0.00878906
10.6	0.013708	42.4	0.0139252	168	0.0026435					10.6	0.0082769	42.4	0.0093985	168	0.00505561	672	0.00113379		10.6	0.00866218	42.4	0.00704846	168	0.000837521			10.6	0.0110294	42.4	0.00718993	168	0.00221321			0.0177839	168	0.00958188	672	0.00207039		10.6	0.00805153	42.4	0.0223881	168	0.00878906
10.7	0.0130226	42.8	0.0139252	169.6	0.0026435					10.7	0.0082769	42.8	0.0093985	169.6	0.00505561	678.4	0.00113379		10.7	0.00866218	42.8	0.00704846	169.6	0.000837521			10.7	0.0110294	42.8	0.00659077	169.6	0.00221321			0.0177839	169.6	0.00958188	678.4	0.00207039		10.7	0.00805153	42.8	0.0223881	169.6	0.00878906
10.8	0.0130226	43.2	0.0139252	171.2	0.0026435					10.8	0.0082769	43.2	0.0093985	171.2	0.00505561	684.8	0.00113379		10.8	0.00769971	43.2	0.00704846	171.2	0.000837521			10.8	0.00997899	43.2	0.00659077	171.2	0.00221321			0.0164159	171.2	0.0087108	684.8	0.00207039		10.8	0.00805153	43.2	0.0223881	171.2	0.00878906
10.9	0.0123372	43.6	0.0139252	172.8	0.0026435					10.9	0.0082769	43.6	0.0093985	172.8	0.00505561	691.2	0.00113379		10.9	0.00769971	43.6	0.00704846	172.8	0.000837521			10.9	0.00997899	43.6	0.00659077	172.8	0.00221321			0.0164159	172.8	0.0087108	691.2	0.00207039		10.9	0.00805153	43.6	0.0223881	172.8	0.00878906
11	0.0123372	44	0.0139252	174.4	0.0026435					11	0.0082769	44	0.0093985	174.4	0.00505561	697.6	0.00113379		11	0.00769971	44	0.00704846	174.4	0.000837521			11	0.00997899	44	0.00659077	174.4	0.00221321			0.0164159	174.4	0.0087108	697.6	0.0010352		11	0.00805153	44	0.0223881	174.4	0.00878906
11.1	0.0123372	44.4	0.0130548	176	0.0026435					11.1	0.0082769	44.4	0.0093985	176	0.00505561	704	0.00113379		11.1	0.00769971	44.4	0.00704846	176	0.000837521			11.1	0.00997899	44.4	0.00659077	176	0.00221321			0.0164159	176	0.0087108	704	0.0010352		11.1	0.00805153	44.4	0.0199005	176	0.00878906
11.2	0.0123372	44.8	0.0130548	177.6	0.0026435					11.2	0.0082769	44.8	0.0093985	177.6	0.00505561	710.4	0.00113379		11.2	0.00769971	44.8	0.00704846	177.6	0.000837521			11.2	0.00997899	44.8	0.00659077	177.6	0.00221321			0.0164159	177.6	0.0087108	710.4	0.0010352		11.2	0.00805153	44.8	0.0199005	177.6	0.00878906
11.3	0.0123372	45.2	0.0121845	179.2	0.0026435					11.3	0.00752445	45.2	0.0093985	179.2	0.00505561	716.8	0.00113379		11.3	0.00769971	45.2	0.00704846	179.2	0.000837521			11.3	0.00945378	45.2	0.00659077	179.2	0.00221321			0.0164159	179.2	0.0087108	716.8	0.0010352		11.3	0.00805153	45.2	0.0174129	179.2	0.00878906
11.4	0.0123372	45.6	0.0121845	180.8	0.0026435					11.4	0.00752445	45.6	0.0093985	180.8	0.00505561	723.2	0.00113379		11.4	0.00769971	45.6	0.0061674	180.8	0.000837521			11.4	0.00945378	45.6	0.00659077	180.8	0.00221321			0.0164159	180.8	0.0087108	723.2	0.0010352		11.4	0.00805153	45.6	0.0174129	180.8	0.00878906
11.5	0.0123372	46	0.0121845	182.4	0.0026435					11.5	0.00677201	46	0.0093985	182.4	0.00505561				11.5	0.00673725	46	0.0061674	182.4	0.000837521			11.5	0.00945378	46	0.00599161	182.4	0.00221321			0.0164159	182.4	0.00783972	729.6	0.0010352		11.5	0.00805153	46	0.0174129	182.4	0.00878906
11.6	0.0109664	46.4	0.0113142	184	0.0026435					11.6	0.00677201	46.4	0.0093985	184	0.00505561				11.6	0.00673725	46.4	0.0061674	184	0.000837521			11.6	0.00945378	46.4	0.00599161	184	0.00221321			0.0150479	184	0.00783972	736	0.0010352		11.6	0.00805153	46.4	0.0174129	184	0.00878906
11.7	0.010281	46.8	0.0113142	185.6	0.0026435					11.7	0.00601956	46.8	0.00845865	185.6	0.00505561				11.7	0.00673725	46.8	0.0061674	185.6	0.000837521			11.7	0.00945378	46.8	0.00599161	185.6	0.00221321			0.0150479	185.6	0.00783972	742.4	0.0010352		11.7	0.00805153	46.8	0.0174129	185.6	0.00878906
11.8	0.010281	47.2	0.0113142	187.2	0.0026435					11.8	0.00601956	47.2	0.00845865	187.2	0.00505561				11.8	0.00673725	47.2	0.0061674	187.2	0.000837521			11.8	0.00945378	47.2	0.00599161	187.2	0.00221321			0.0150479	187.2	0.00783972	748.8	0.0010352		11.8	0.00805153	47.2	0.0149254	187.2	0.00878906
11.9	0.010281	47.6	0.0113142	188.8	0.0026435					11.9	0.00601956	47.6	0.00845865	188.8	0.00505561				11.9	0.00673725	47.6	0.0061674	188.8	0.000837521			11.9	0.00945378	47.6	0.00599161	188.8	0.00184434			0.0123119	188.8	0.00783972	755.2	0.0010352		11.9	0.00805153	47.6	0.0149254	188.8	0.00878906
12	0.010281	48	0.0104439	190.4	0.0026435					12	0.00601956	48	0.00845865	190.4	0.00505561				12	0.00673725	48	0.0061674	190.4	0.000837521			12	0.00945378	48	0.00599161	190.4	0.00184434			0.0123119	190.4	0.00696864	761.6	0.0010352		12	0.00805153	48	0.0149254	190.4	0.00878906
12.1	0.010281	48.4	0.0104439	192	0.0026435					12.1	0.00601956	48.4	0.00845865	192	0.00505561				12.1	0.00673725	48.4	0.0061674	192	0.000837521			12.1	0.00892857	48.4	0.00599161	192	0.00147547			0.0123119	192	0.00696864	768	0.0010352		12.1	0.00805153	48.4	0.0149254	192	0.00878906
12.2	0.010281	48.8	0.0104439	193.6	0.0026435					12.2	0.00601956	48.8	0.00845865	193.6	0.00455005				12.2	0.00673725	48.8	0.0061674	193.6	0.000837521			12.2	0.00892857	48.8	0.00599161	193.6	0.00147547			0.0123119	193.6	0.00696864	774.4	0.0010352		12.2	0.00805153	48.8	0.0149254	193.6	0.00878906
12.3	0.00959561	49.2	0.00957354	195.2	0.0026435					12.3	0.00601956	49.2	0.0075188	195.2	0.00455005				12.3	0.00673725	49.2	0.0061674	195.2	0.000837521			12.3	0.00892857	49.2	0.00599161	195.2	0.00147547			0.0123119	195.2	0.00696864	780.8	0.0010352		12.3	0.00805153	49.2	0.0149254	195.2	0.00878906
12.4	0.00959561	49.6	0.00957354	196.8	0.0026435					12.4	0.00601956	49.6	0.0075188	196.8	0.00455005				12.4	0.00673725	49.6	0.0061674	196.8	0.000837521			12.4	0.00892857	49.6	0.00599161	196.8	0.00147547			0.0123119	196.8	0.00696864	787.2	0.0010352		12.4	0.00805153	49.6	0.0149254	196.8	0.00878906
12.5	0.00959561	50	0.00957354	198.4	0.0026435					12.5	0.00601956	50	0.0075188	198.4	0.00455005				12.5	0.00673725	50	0.0061674	198.4	0.000837521			12.5	0.00840336	50	0.00599161	198.4	0.00147547			0.0123119	198.4	0.00696864	793.6	0.0010352		12.5	0.00805153	50	0.0149254	198.4	0.00878906
12.6	0.00959561	50.4	0.00957354	200	0.00226586					12.6	0.00601956	50.4	0.0075188	200	0.00455005				12.6	0.00673725	50.4	0.0061674	200	0.000837521			12.6	0.00787815	50.4	0.00599161	200	0.00147547			0.0123119	200	0.00696864	800	0.0010352		12.6	0.00805153	50.4	0.0149254	200	0.00878906
12.7	0.00959561	50.8	0.00957354	201.6	0.00226586					12.7	0.00601956	50.8	0.0075188	201.6	0.00455005				12.7	0.00673725	50.8	0.0061674	201.6	0.000837521			12.7	0.00787815	50.8	0.00599161	201.6	0.00147547			0.0123119	201.6	0.00609756	806.4	0.0010352		12.7	0.00805153	50.8	0.0149254	201.6	0.00878906
12.8	0.00891021	51.2	0.00957354	203.2	0.00226586					12.8	0.00601956	51.2	0.0075188	203.2	0.00455005				12.8	0.00673725	51.2	0.0061674	203.2	0.000837521			12.8	0.00787815	51.2	0.00599161	203.2	0.00147547			0.0123119	203.2	0.00609756	812.8	0.0010352		12.8	0.00805153	51.2	0.0149254	203.2	0.00878906
12.9	0.00891021	51.6	0.00957354	204.8	0.00188822					12.9	0.00601956	51.6	0.00657895	204.8	0.00455005				12.9	0.00673725	51.6	0.0061674	204.8	0.000837521			12.9	0.00787815	51.6	0.00539245	204.8	0.00147547			0.0123119	204.8	0.00609756	819.2	0.0010352		12.9	0.00805153	51.6	0.0149254	204.8	0.00878906
13	0.00891021	52	0.00957354	206.4	0.00188822					13	0.00601956	52	0.00657895	206.4	0.00455005				13	0.00577478	52	0.0061674	206.4	0.000837521			13	0.00735294	52	0.00539245	206.4	0.00147547			0.0123119	206.4	0.00609756	825.6	0.0010352		13	0.00805153	52	0.0124378	206.4	0.00878906
13.1	0.00891021	52.4	0.00957354	208	0.00188822					13.1	0.00601956	52.4	0.00657895	208	0.00404449				13.1	0.00577478	52.4	0.00528634	208	0.000837521			13.1	0.00682773	52.4	0.00539245	208	0.00147547			0.0123119	208	0.00609756	832	0.0010352		13.1	0.00805153	52.4	0.0124378	208	0.00878906
13.2	0.00822481	52.8	0.00957354	209.6	0.00188822					13.2	0.00601956	52.8	0.00657895	209.6	0.00404449				13.2	0.00577478	52.8	0.00528634	209.6	0.000837521			13.2	0.00682773	52.8	0.00539245	209.6	0.00147547			0.0123119	209.6	0.00609756	838.4	0.0010352		13.2	0.00805153	52.8	0.0124378	209.6	0.00878906
13.3	0.00822481	53.2	0.00957354	211.2	0.00188822					13.3	0.00601956	53.2	0.00657895	211.2	0.00404449				13.3	0.00577478	53.2	0.00528634	211.2	0.000837521			13.3	0.00682773	53.2	0.00479329	211.2	0.00147547			0.0123119	211.2	0.00609756	844.8	0.0010352		13.3	0.00805153	53.2	0.0124378	211.2	0.00878906
13.4	0.00822481	53.6	0.00870322	212.8	0.00188822					13.4	0.00601956	53.6	0.00657895	212.8	0.00404449				13.4	0.00577478	53.6	0.00440529	212.8	0.000837521			13.4	0.00682773	53.6	0.00479329	212.8	0.00147547			0.0109439	212.8	0.00609756	851.2	0.0010352		13.4	0.00805153	53.6	0.0124378	212.8	0.0078125
13.5	0.00822481	54	0.00870322	214.4	0.00188822					13.5	0.00601956	54	0.0056391	214.4	0.00404449				13.5	0.00577478	54	0.00440529	214.4	0.000837521			13.5	0.00630252	54	0.00479329	214.4	0.00147547			0.0109439	214.4	0.00609756	857.6	0.0010352		13.5	0.00805153	54	0.0124378	214.4	0.0078125
13.6	0.00822481	54.4	0.00870322	216	0.00188822					13.6	0.00601956	54.4	0.0056391	216	0.00404449				13.6	0.00577478	54.4	0.00352423	216	0.000837521			13.6	0.00630252	54.4	0.00479329	216	0.00147547			0.0109439	216	0.00609756	864	0.0010352		13.6	0.00805153	54.4	0.0124378	216	0.0078125
13.7	0.00822481	54.8	0.0078329	217.6	0.00188822					13.7	0.00601956	54.8	0.0056391	217.6	0.00404449				13.7	0.00577478	54.8	0.00352423	217.6	0.000837521			13.7	0.00630252	54.8	0.00419413	217.6	0.00147547			0.0109439	217.6	0.00609756	870.4	0.0010352		13.7	0.00805153	54.8	0.0124378	217.6	0.0078125
13.8	0.00822481	55.2	0.0078329	219.2	0.00188822					13.8	0.00526712	55.2	0.0056391	219.2	0.00404449				13.8	0.00577478	55.2	0.00352423	219.2	0.000837521			13.8	0.00630252	55.2	0.00419413	219.2	0.00147547			0.0109439	219.2	0.00522648	876.8	0.0010352		13.8	0.00805153	55.2	0.0124378	219.2	0.0078125
13.9	0.00822481	55.6	0.0078329	220.8	0.00188822					13.9	0.00526712	55.6	0.0056391	220.8	0.00353893				13.9	0.00577478	55.6	0.00352423	220.8	0.000837521			13.9	0.00630252	55.6	0.00419413	220.8	0.00147547			0.0109439	220.8	0.00522648	883.2	0.0010352		13.9	0.00805153	55.6	0.0124378	220.8	0.0078125
14	0.00822481	56	0.0078329	222.4	0.00188822					14	0.00526712	56	0.0056391	222.4	0.00353893				14	0.00577478	56	0.00352423	222.4	0.000837521			14	0.00630252	56	0.00359497	222.4	0.00147547			0.0109439	222.4	0.00522648	889.6	0.0010352		14	0.00805153	56	0.0124378	222.4	0.0078125
14.1	0.00822481	56.4	0.0078329	224	0.00188822					14.1	0.00526712	56.4	0.0056391	224	0.00353893				14.1	0.00577478	56.4	0.00264317	224	0.000837521			14.1	0.00630252	56.4	0.00299581	224	0.00147547			0.0109439	224	0.00522648	896	0.0010352		14.1	0.00644122	56.4	0.0124378	224	0.00683594
14.2	0.00822481	56.8	0.0078329	225.6	0.00188822					14.2	0.00526712	56.8	0.0056391	225.6	0.00353893				14.2	0.00577478	56.8	0.00264317	225.6	0.000837521			14.2	0.00630252	56.8	0.00299581	225.6	0.00147547			0.0109439	225.6	0.00522648	902.4	0.0010352		14.2	0.00644122	56.8	0.0124378	225.6	0.00683594
14.3	0.00753941	57.2	0.0078329	227.2	0.00188822					14.3	0.00526712	57.2	0.0056391	227.2	0.00353893				14.3	0.00577478	57.2	0.00264317	227.2	0.000837521			14.3	0.00630252	57.2	0.00299581	227.2	0.0011066			0.0109439	227.2	0.00522648	908.8	0.0010352		14.3	0.00644122	57.2	0.0124378	227.2	0.00683594
14.4	0.00753941	57.6	0.0078329	228.8	0.00188822					14.4	0.00451467	57.6	0.00469925	228.8	0.00303337				14.4	0.00577478	57.6	0.00264317	228.8	0.000837521			14.4	0.00630252	57.6	0.00239664	228.8	0.0011066			0.0109439	228.8	0.00522648	915.2	0.0010352		14.4	0.00644122	57.6	0.0124378	228.8	0.00585938
14.5	0.00753941	58	0.0078329	230.4	0.00151057					14.5	0.00451467	58	0.00469925	230.4	0.00303337				14.5	0.00577478	58	0.00176211	230.4	0.000837521			14.5	0.00577731	58	0.00239664	230.4	0.000737735			0.0109439	230.4	0.00522648				14.5	0.00644122	58	0.0124378	230.4	0.00585938
14.6	0.00753941	58.4	0.0078329	232	0.00151057					14.6	0.00451467	58.4	0.0037594	232	0.00252781				14.6	0.00481232	58.4	0.00176211	232	0.000837521			14.6	0.0052521	58.4	0.00239664	232	0.000737735			0.0109439	232	0.00522648				14.6	0.00644122	58.4	0.0124378	232	0.00390625
14.7	0.00753941	58.8	0.00696258	233.6	0.00151057					14.7	0.00451467	58.8	0.0037594	233.6	0.00202224				14.7	0.00481232	58.8	0.00176211	233.6	0.000837521			14.7	0.00472689	58.8	0.00239664	233.6	0.000737735			0.0109439	233.6	0.00522648				14.7	0.00644122	58.8	0.0124378	233.6	0.00390625
14.8	0.00753941	59.2	0.00696258	235.2	0.00151057					14.8	0.00451467	59.2	0.0037594	235.2	0.00202224				14.8	0.00481232	59.2	0.00176211	235.2	0.000837521			14.8	0.00472689	59.2	0.00239664	235.2	0.000737735			0.0109439	235.2	0.00522648				14.8	0.00644122	59.2	0.0124378	235.2	0.00390625
14.9	0.00753941	59.6	0.00696258	236.8	0.00151057					14.9	0.00451467	59.6	0.0037594	236.8	0.00151668				14.9	0.00481232	59.6	0.00176211	236.8	0.000837521			14.9	0.00472689	59.6	0.00239664	236.8	0.000737735			0.0109439	236.8	0.00522648				14.9	0.00644122	59.6	0.0124378	236.8	0.00390625
15	0.00753941	60	0.00696258	238.4	0.00151057					15	0.00451467	60	0.00281955	238.4	0.00151668				15	0.00481232	60	0.00176211	238.4	0.000837521			15	0.00472689	60	0.00179748	238.4	0.000737735			0.0109439	238.4	0.0043554				15	0.00644122	60	0.0124378	238.4	0.00390625
15.1	0.00753941	60.4	0.00696258	240	0.00151057					15.1	0.00451467	60.4	0.00281955	240	0.00151668				15.1	0.00481232	60.4	0.00176211	240	0.000837521			15.1	0.00472689	60.4	0.00179748	240	0.000737735			0.0109439	240	0.00348432				15.1	0.00644122	60.4	0.0124378	240	0.00390625
15.2	0.00753941	60.8	0.00696258	241.6	0.00151057					15.2	0.00376223	60.8	0.00281955	241.6	0.00151668				15.2	0.00481232	60.8	0.00176211	241.6	0.000837521			15.2	0.00472689	60.8	0.00119832	241.6	0.000737735			0.0109439	241.6	0.00261324				15.2	0.00644122	60.8	0.0124378	241.6	0.00390625
15.3	0.00685401	61.2	0.00696258	243.2	0.00151057					15.3	0.00376223	61.2	0.00281955	243.2	0.00101112				15.3	0.00481232	61.2	0.00176211	243.2	0.000837521			15.3	0.00472689	61.2	0.00119832	243.2	0.000737735			0.0109439	243.2	0.00261324				15.3	0.00644122	61.2	0.0124378	243.2	0.00390625
15.4	0.00685401	61.6	0.00696258	244.8	0.00151057					15.4	0.00376223	61.6	0.00281955	244.8	0.00101112				15.4	0.00481232	61.6	0.00176211	244.8	0.000837521			15.4	0.00472689	61.6	0.00119832	244.8	0.000737735			0.0109439	244.8	0.00261324				15.4	0.00483092	61.6	0.0124378	244.8	0.00390625
15.5	0.00685401	62	0.00696258	246.4	0.00151057					15.5	0.00376223	62	0.00281955	246.4	0.00101112				15.5	0.00481232	62	0.00176211	246.4	0.000837521			15.5	0.00472689	62	0.00119832	246.4	0.000737735			0.0109439	246.4	0.00174216				15.5	0.00483092	62	0.0124378	246.4	0.00390625
15.6	0.00685401	62.4	0.00696258	248	0.00151057					15.6	0.00376223	62.4	0.00281955	248	0.00101112				15.6	0.00384986	62.4	0.00176211	248	0.000837521			15.6	0.00472689	62.4	0.00119832	248	0.000737735			0.0109439	248	0.00174216				15.6	0.00483092	62.4	0.0124378	248	0.00390625
15.7	0.00685401	62.8	0.00609225	249.6	0.00151057					15.7	0.00376223	62.8	0.0018797	249.6	0.00101112				15.7	0.00384986	62.8	0.00176211					15.7	0.00472689	62.8	0.00119832	249.6	0.000737735			0.0109439	249.6	0.00174216				15.7	0.00322061	62.8	0.0124378	249.6	0.00390625
15.8	0.00685401	63.2	0.00609225	251.2	0.00151057					15.8	0.00376223	63.2	0.0018797	251.2	0.00101112				15.8	0.00384986	63.2	0.00176211					15.8	0.00472689	63.2	0.00119832	251.2	0.000737735			0.00957592	251.2	0.00174216				15.8	0.00322061	63.2	0.0124378	251.2	0.00390625
15.9	0.00685401	63.6	0.00609225	252.8	0.00113293					15.9	0.00376223	63.6	0.0018797	252.8	0.00101112				15.9	0.00384986	63.6	0.00176211					15.9	0.00472689	63.6	0.00119832	252.8	0.000737735			0.00957592	252.8	0.00174216				15.9	0.00322061	63.6	0.0124378	252.8	0.00390625
16	0.00685401	64	0.00609225	254.4	0.00113293					16	0.00376223	64	0.0018797	254.4	0.00101112				16	0.00288739	64	0.00176211					16	0.00472689	64	0.00119832	254.4	0.000737735			0.00820793	254.4	0.00174216				16	0.00322061	64	0.0124378	254.4	0.00390625
16.1	0.00685401	64.4	0.00609225	256	0.00113293					16.1	0.00376223	64.4	0.0018797	256	0.00101112				16.1	0.00288739	64.4	0.00176211					16.1	0.00472689	64.4	0.00119832	256	0.000737735			0.00820793	256	0.00174216				16.1	0.00322061	64.4	0.0124378	256	0.00390625
16.2	0.00685401	64.8	0.00609225	257.6	0.00113293					16.2	0.00376223	64.8	0.0018797	257.6	0.00101112				16.2	0.00288739	64.8	0.00176211					16.2	0.00472689	64.8	0.00119832	257.6	0.000737735			0.00820793	257.6	0.00174216				16.2	0.00322061	64.8	0.0124378	257.6	0.00390625
16.3	0.00616861	65.2	0.00609225	259.2	0.00113293					16.3	0.00376223	65.2	0.0018797	259.2	0.00101112				16.3	0.00288739	65.2	0.00176211					16.3	0.00472689	65.2	0.00119832	259.2	0.000737735			0.00820793	259.2	0.00174216				16.3	0.00322061	65.2	0.0124378	259.2	0.00390625
16.4	0.00616861	65.6	0.00609225	260.8	0.00113293					16.4	0.00376223	65.6	0.0018797	260.8	0.00101112				16.4	0.00288739	65.6	0.00176211					16.4	0.00472689	65.6	0.00119832	260.8	0.000737735			0.00820793	260.8	0.00174216				16.4	0.00322061	65.6	0.0124378	260.8	0.00390625
16.5	0.00616861	66	0.00609225	262.4	0.00113293					16.5	0.00376223	66	0.0018797	262.4	0.00101112				16.5	0.00288739	66	0.00176211					16.5	0.00420168	66	0.00119832	262.4	0.000737735			0.00820793	262.4	0.00174216				16.5	0.00322061	66	0.0124378	262.4	0.00390625
16.6	0.00616861	66.4	0.00609225	264	0.00113293					16.6	0.00376223	66.4	0.0018797	264	0.00101112				16.6	0.00288739	66.4	0.00176211					16.6	0.00420168	66.4	0.00119832	264	0.000737735			0.00820793	264	0.00174216				16.6	0.00322061	66.4	0.0124378	264	0.00390625
16.7	0.00616861	66.8	0.00609225	265.6	0.00113293					16.7	0.00376223	66.8	0.0018797	265.6	0.00101112				16.7	0.00288739	66.8	0.00176211					16.7	0.00420168	66.8	0.00119832	265.6	0.000737735			0.00820793	265.6	0.00087108				16.7	0.00322061	66.8	0.0124378	265.6	0.00390625
16.8	0.00616861	67.2	0.00609225	267.2	0.00113293					16.8	0.00376223	67.2	0.0018797	267.2	0.00101112				16.8	0.00288739	67.2	0.00176211					16.8	0.00420168	67.2	0.00119832	267.2	0.000737735			0.00820793	267.2	0.00087108				16.8	0.00322061	67.2	0.0124378	267.2	0.00390625
16.9	0.00616861	67.6	0.00609225	268.8	0.00113293					16.9	0.00376223	67.6	0.0018797	268.8	0.00101112				16.9	0.00288739	67.6	0.00176211					16.9	0.00420168	67.6	0.00119832	268.8	0.000737735			0.00820793	268.8	0.00087108				16.9	0.00322061	67.6	0.0124378	268.8	0.00390625
17	0.00616861	68	0.00609225	270.4	0.00113293					17	0.00376223	68	0.0018797	270.4	0.00101112				17	0.00288739	68	0.00176211					17	0.00420168	68	0.00119832	270.4	0.000737735			0.00820793	270.4	0.00087108				17	0.00161031	68	0.00995025	270.4	0.00390625
17.1	0.00616861	68.4	0.00609225	272	0.00113293					17.1	0.00376223	68.4	0.0018797	272	0.00101112				17.1	0.00288739	68.4	0.00176211					17.1	0.00420168	68.4	0.00119832	272	0.000737735			0.00683995	272	0.00087108				17.1	0.00161031	68.4	0.00995025	272	0.00390625
17.2	0.00616861	68.8	0.00609225	273.6	0.00113293					17.2	0.00376223	68.8	0.0018797	273.6	0.00101112				17.2	0.00288739	68.8	0.00176211					17.2	0.00420168	68.8	0.00119832	273.6	0.000737735			0.00683995	273.6	0.00087108				17.2	0.00161031	68.8	0.00995025	273.6	0.00390625
17.3	0.00616861	69.2	0.00609225	275.2	0.00113293					17.3	0.00376223	69.2	0.0018797	275.2	0.00101112				17.3	0.00288739	69.2	0.00176211					17.3	0.00367647	69.2	0.00119832	275.2	0.000737735			0.00683995	275.2	0.00087108				17.3	0.00161031	69.2	0.00995025	275.2	0.00390625
17.4	0.00616861	69.6	0.00609225	276.8	0.000755287					17.4	0.00376223	69.6	0.0018797	276.8	0.00101112				17.4	0.00288739	69.6	0.00176211					17.4	0.00367647	69.6	0.00119832	276.8	0.000368868			0.00683995	276.8	0.00087108				17.4	0.00161031	69.6	0.00995025	276.8	0.00390625
17.5	0.00616861	70	0.00609225	278.4	0.000755287					17.5	0.00376223	70	0.0018797	278.4	0.00101112				17.5	0.00288739	70	0.00176211					17.5	0.00367647	70	0.00119832	278.4	0.000368868			0.00683995	278.4	0.00087108				17.5	0.00161031	70	0.00995025	278.4	0.00390625
17.6	0.00616861	70.4	0.00522193	280	0.000755287					17.6	0.00376223	70.4	0.0018797	280	0.00101112				17.6	0.00288739	70.4	0.00176211					17.6	0.00367647	70.4	0.00119832	280	0.000368868			0.00683995	280	0.00087108				17.6	0.00161031	70.4	0.00995025	280	0.00390625
17.7	0.00616861	70.8	0.00522193	281.6	0.000755287					17.7	0.00376223	70.8	0.0018797	281.6	0.00101112				17.7	0.00288739	70.8	0.00176211					17.7	0.00367647	70.8	0.00119832	281.6	0.000368868			0.00683995	281.6	0.00087108				17.7	0.00161031	70.8	0.00995025	281.6	0.00390625
17.8	0.00616861	71.2	0.00435161	283.2	0.000755287					17.8	0.00376223	71.2	0.0018797	283.2	0.00101112				17.8	0.00288739	71.2	0.00176211					17.8	0.00367647	71.2	0.00119832	283.2	0.000368868			0.00683995	283.2	0.00087108				17.8	0.00161031	71.2	0.00995025	283.2	0.00292969
17.9	0.00616861	71.6	0.00435161	284.8	0.000755287					17.9	0.00376223	71.6	0.0018797	284.8	0.00101112				17.9	0.00192493	71.6	0.00176211					17.9	0.00367647	71.6	0.00119832	284.8	0.000368868			0.00683995	284.8	0.00087108				17.9	0.00161031	71.6	0.00995025	284.8	0.00292969
18	0.00616861	72	0.00435161	286.4	0.000755287					18	0.00376223	72	0.0018797	286.4	0.00101112				18	0.00192493	72	0.00176211					18	0.00315126	72	0.00119832	286.4	0.000368868			0.00683995	286.4	0.00087108				18	0.00161031	72	0.00995025	286.4	0.00292969
18.1	0.00616861	72.4	0.00435161	288	0.000755287					18.1	0.00300978	72.4	0.0018797	288	0.000505561				18.1	0.00192493	72.4	0.00176211					18.1	0.00315126	72.4	0.00119832	288	0.000368868			0.00683995	288	0.00087108				18.1	0.00161031	72.4	0.00995025	288	0.00292969
18.2	0.00616861	72.8	0.00435161	289.6	0.000755287					18.2	0.00300978	72.8	0.0018797	289.6	0.000505561				18.2	0.00192493	72.8	0.000881057					18.2	0.00315126	72.8	0.00119832	289.6	0.000368868			0.00683995	289.6	0.00087108				18.2	0.00161031	72.8	0.00995025	289.6	0.00292969
18.3	0.00616861	73.2	0.00435161	291.2	0.000755287					18.3	0.00300978	73.2	0.0018797	291.2	0.000505561				18.3	0.00192493	73.2	0.000881057					18.3	0.00315126	73.2	0.00119832	291.2	0.000368868			0.00683995	291.2	0.00087108				18.3	0.00161031	73.2	0.00995025	291.2	0.00292969
18.4	0.00616861	73.6	0.00435161	292.8	0.000755287					18.4	0.00300978	73.6	0.0018797	292.8	0.000505561				18.4	0.00192493	73.6	0.000881057					18.4	0.00315126	73.6	0.00119832	292.8	0.000368868			0.00683995	292.8	0.00087108				18.4	0.00161031	73.6	0.00995025	292.8	0.00292969
18.5	0.00616861	74	0.00435161	294.4	0.000755287					18.5	0.00300978	74	0.0018797	294.4	0.000505561				18.5	0.00192493	74	0.000881057					18.5	0.00315126	74	0.00119832	294.4	0.000368868			0.00683995	294.4	0.00087108				18.5	0.00161031	74	0.00995025	294.4	0.00292969
18.6	0.00616861	74.4	0.00435161	296	0.000755287					18.6	0.00300978	74.4	0.0018797	296	0.000505561				18.6	0.00192493	74.4	0.000881057					18.6	0.00262605	74.4	0.00119832	296	0.000368868			0.00683995	296	0.00087108				18.6	0.00161031	74.4	0.00995025	296	0.00292969
18.7	0.00616861	74.8	0.00435161	297.6	0.000755287					18.7	0.00300978	74.8	0.0018797	297.6	0.000505561				18.7	0.00192493	74.8	0.000881057					18.7	0.00262605	74.8	0.00119832	297.6	0.000368868			0.00683995	297.6	0.00087108				18.7	0.00161031	74.8	0.00995025	297.6	0.00292969
18.8	0.00616861	75.2	0.00435161	299.2	0.000755287					18.8	0.00300978	75.2	0.0018797	299.2	0.000505561				18.8	0.00192493	75.2	0.000881057					18.8	0.00262605	75.2	0.00119832	299.2	0.000368868			0.00683995	299.2	0.00087108				18.8	0.00161031	75.2	0.00746269	299.2	0.00292969
18.9	0.00616861	75.6	0.00435161	300.8	0.000755287					18.9	0.00300978	75.6	0.0018797	300.8	0.000505561				18.9	0.00192493	75.6	0.000881057					18.9	0.00262605	75.6	0.00119832	300.8	0.000368868			0.00547196	300.8	0.00087108				18.9	0.00161031	75.6	0.00746269	300.8	0.00195312
19	0.00616861	76	0.00435161	302.4	0.000755287					19	0.00300978	76	0.0018797	302.4	0.000505561				19	0.00192493	76	0.000881057					19	0.00262605	76	0.00119832	302.4	0.000368868			0.00547196	302.4	0.00087108				19	0.00161031	76	0.00746269	302.4	0.00195312
19.1	0.00548321	76.4	0.00435161	304	0.000755287					19.1	0.00225734	76.4	0.0018797	304	0.000505561				19.1	0.00192493	76.4	0.000881057					19.1	0.00262605	76.4	0.00119832	304	0.000368868			0.00547196	304	0.00087108				19.1	0.00161031	76.4	0.00746269	304	0.00195312
19.2	0.00548321	76.8	0.00435161	305.6	0.000755287					19.2	0.00225734	76.8	0.0018797	305.6	0.000505561				19.2	0.00192493	76.8	0.000881057					19.2	0.00262605	76.8	0.00119832	305.6	0.000368868			0.00547196	305.6	0.00087108				19.2	0.00161031	76.8	0.00746269	305.6	0.00195312
19.3	0.00548321	77.2	0.00348129	307.2	0.000755287					19.3	0.00225734	77.2	0.0018797	307.2	0.000505561				19.3	0.00192493	77.2	0.000881057					19.3	0.00262605	77.2	0.00119832	307.2	0.000368868			0.00547196	307.2	0.00087108				19.3	0.00161031	77.2	0.00746269	307.2	0.00195312
19.4	0.00548321	77.6	0.00348129	308.8	0.000755287					19.4	0.00225734	77.6	0.0018797	308.8	0.000505561				19.4	0.00192493	77.6	0.000881057					19.4	0.00262605	77.6	0.00119832	308.8	0.000368868			0.00547196	308.8	0.00087108				19.4	0.00161031	77.6	0.00746269	308.8	0.00195312
19.5	0.00548321	78	0.00348129	310.4	0.000755287					19.5	0.00225734	78	0.0018797	310.4	0.000505561				19.5	0.00192493	78	0.000881057					19.5	0.00262605	78	0.00119832	310.4	0.000368868			0.00547196	310.4	0.00087108				19.5	0.00161031	78	0.00746269	310.4	0.000976562
19.6	0.00548321	78.4	0.00261097	312	0.000755287					19.6	0.00225734	78.4	0.0018797	312	0.000505561				19.6	0.00192493	78.4	0.000881057					19.6	0.00262605	78.4	0.00119832	312	0.000368868			0.00547196	312	0.00087108				19.6	0.00161031	78.4	0.00746269	312	0.000976562
19.7	0.00548321	78.8	0.00174064	313.6	0.000755287					19.7	0.00225734	78.8	0.0018797	313.6	0.000505561				19.7	0.00192493	78.8	0.000881057					19.7	0.00262605	78.8	0.00119832	313.6	0.000368868			0.00547196	313.6	0.00087108				19.7	0.00161031	78.8	0.00746269	313.6	0.000976562
19.8	0.00479781	79.2	0.00174064	315.2	0.000755287					19.8	0.00225734	79.2	0.0018797	315.2	0.000505561				19.8	0.00192493	79.2	0.000881057					19.8	0.00262605	79.2	0.00119832	315.2	0.000368868			0.00547196	315.2	0.00087108				19.8	0.00161031	79.2	0.00746269	315.2	0.000976562
19.9	0.00479781	79.6	0.00174064	316.8	0.000755287					19.9	0.00225734	79.6	0.0018797	316.8	0.000505561				19.9	0.00192493	79.6	0.000881057					19.9	0.00262605	79.6	0.00119832	316.8	0.000368868			0.00547196	316.8	0.00087108				19.9	0.00161031	79.6	0.00746269	316.8	0.000976562
20	0.00479781	80	0.00174064	318.4	0.000755287					20	0.00225734	80	0.0018797	318.4	0.000505561				20	0.00192493	80	0.000881057					20	0.00262605	80	0.00119832	318.4	0.000368868			0.00547196	318.4	0.00087108				20	0.00161031	80	0.00746269	318.4	0.000976562
20.1	0.00479781	80.4	0.00174064	320	0.000755287					20.1	0.00225734	80.4	0.0018797	320	0.000505561				20.1	0.000962464	80.4	0.000881057					20.1	0.00262605	80.4	0.00119832	320	0.000368868			0.00547196	320	0.00087108				20.1	0.00161031	80.4	0.00746269	320	0.000976562
20.2	0.00479781	80.8	0.00174064	321.6	0.000755287					20.2	0.00225734	80.8	0.0018797	321.6	0.000505561				20.2	0.000962464	80.8	0.000881057					20.2	0.00262605	80.8	0.000599161	321.6	0.000368868			0.00547196	321.6	0.00087108				20.2	0.00161031	80.8	0.00746269	321.6	0.000976562
20.3	0.00479781	81.2	0.00174064	323.2	0.000755287					20.3	0.00225734	81.2	0.0018797	323.2	0.000505561				20.3	0.000962464	81.2	0.000881057					20.3	0.00262605	81.2	0.000599161	323.2	0.000368868			0.00547196	323.2	0.00087108				20.3	0.00161031	81.2	0.00746269	323.2	0.000976562
20.4	0.00479781	81.6	0.00174064	324.8	0.000755287					20.4	0.00225734	81.6	0.0018797	324.8	0.000505561				20.4	0.000962464	81.6	0.000881057					20.4	0.00262605	81.6	0.000599161	324.8	0.000368868			0.00547196	324.8	0.00087108				20.4	0.00161031	81.6	0.00497512	324.8	0.000976562
20.5	0.00479781	82	0.00174064	326.4	0.000755287					20.5	0.00225734	82	0.0018797	326.4	0.000505561				20.5	0.000962464	82	0.000881057					20.5	0.00262605	82	0.000599161	326.4	0.000368868			0.00547196	326.4	0.00087108				20.5	0.00161031	82	0.00497512	326.4	0.000976562
20.6	0.00479781	82.4	0.00174064	328	0.000755287					20.6	0.00225734	82.4	0.0018797	328	0.000505561				20.6	0.000962464	82.4	0.000881057					20.6	0.00262605	82.4	0.000599161	328	0.000368868			0.00547196	328	0.00087108				20.6	0.00161031	82.4	0.00248756	328	0.000976562
20.7	0.00479781	82.8	0.00174064	329.6	0.000755287					20.7	0.00225734	82.8	0.0018797	329.6	0.000505561				20.7	0.000962464	82.8	0.000881057					20.7	0.00262605	82.8	0.000599161	329.6	0.000368868			0.00547196	329.6	0.00087108				20.7	0.00161031	82.8	0.00248756	329.6	0.000976562
20.8	0.00479781	83.2	0.000870322	331.2	0.000755287					20.8	0.00225734	83.2	0.0018797	331.2	0.000505561				20.8	0.000962464	83.2	0.000881057					20.8	0.00262605	83.2	0.000599161	331.2	0.000368868			0.00547196	331.2	0.00087108				20.8	0.00161031	83.2	0.00248756	331.2	0.000976562
20.9	0.00479781	83.6	0.000870322	332.8	0.000755287					20.9	0.00225734	83.6	0.0018797	332.8	0.000505561				20.9	0.000962464	83.6	0.000881057					20.9	0.00262605	83.6	0.000599161	332.8	0.000368868			0.00547196	332.8	0.00087108				20.9	0.00161031	83.6	0.00248756	332.8	0.000976562
21	0.00479781	84	0.000870322	334.4	0.000755287					21	0.00225734	84	0.0018797	334.4	0.000505561				21	0.000962464	84	0.000881057					21	0.00210084	84	0.000599161	334.4	0.000368868			0.00547196	334.4	0.00087108				21	0.00161031	84	0.00248756	334.4	0.000976562
21.1	0.00479781	84.4	0.000870322	336	0.000755287					21.1	0.00225734	84.4	0.0018797	336	0.000505561				21.1	0.000962464	84.4	0.000881057					21.1	0.00157563	84.4	0.000599161	336	0.000368868			0.00547196	336	0.00087108				21.1	0.00161031	84.4	0.00248756	336	0.000976562
21.2	0.00479781	84.8	0.000870322	337.6	0.000755287					21.2	0.00225734	84.8	0.0018797	337.6	0.000505561				21.2	0.000962464	84.8	0.000881057					21.2	0.00105042	84.8	0.000599161	337.6	0.000368868			0.00547196	337.6	0.00087108				21.2	0.00161031	84.8	0.00248756	337.6	0.000976562
21.3	0.00479781	85.2	0.000870322	339.2	0.000755287					21.3	0.00225734	85.2	0.0018797	339.2	0.000505561				21.3	0.000962464	85.2	0.000881057					21.3	0.00105042	85.2	0.000599161	339.2	0.000368868			0.00547196	339.2	0.00087108				21.3	0.00161031	85.2	0.00248756	339.2	0.000976562
21.4	0.00479781	85.6	0.000870322	340.8	0.000755287					21.4	0.00225734	85.6	0.0018797	340.8	0.000505561				21.4	0.000962464	85.6	0.000881057					21.4	0.00105042	85.6	0.000599161	340.8	0.000368868			0.00547196	340.8	0.00087108				21.4	0.00161031	85.6	0.00248756	340.8	0.000976562
21.5	0.00479781	86	0.000870322	342.4	0.000755287					21.5	0.00225734	86	0.00093985	342.4	0.000505561				21.5	0.000962464	86	0.000881057					21.5	0.00105042	86	0.000599161	342.4	0.000368868			0.00547196	342.4	0.00087108				21.5	0.00161031	86	0.00248756	342.4	0.000976562
21.6	0.00411241	86.4	0.000870322	344	0.000755287					21.6	0.00225734	86.4	0.00093985	344	0.000505561				21.6	0.000962464	86.4	0.000881057					21.6	0.00105042	86.4	0.000599161					0.00547196	344	0.00087108				21.6	0.00161031	86.4	0.00248756	344	0.000976562
21.7	0.00411241	86.8	0.000870322	345.6	0.000755287					21.7	0.00225734	86.8	0.00093985	345.6	0.000505561				21.7	0.000962464	86.8	0.000881057					21.7	0.00105042	86.8	0.000599161					0.00410397	345.6	0.00087108				21.7	0.00161031	86.8	0.00248756	345.6	0.000976562
21.8	0.00411241	87.2	0.000870322	347.2	0.000755287					21.8	0.00225734	87.2	0.00093985	347.2	0.000505561				21.8	0.000962464	87.2	0.000881057					21.8	0.00105042	87.2	0.000599161					0.00410397	347.2	0.00087108				21.8	0.00161031	87.2	0.00248756	347.2	0.000976562
21.9	0.00411241	87.6	0.000870322	348.8	0.000755287					21.9	0.00150489	87.6	0.00093985	348.8	0.000505561				21.9	0.000962464	87.6	0.000881057					21.9	0.00105042	87.6	0.000599161					0.00410397	348.8	0.00087108				21.9	0.00161031	87.6	0.00248756	348.8	0.000976562
22	0.00411241	88	0.000870322	350.4	0.000755287					22	0.00150489	88	0.00093985	350.4	0.000505561				22	0.000962464	88	0.000881057					22	0.00105042	88	0.000599161					0.00410397	350.4	0.00087108				22	0.00161031	88	0.00248756	350.4	0.000976562
22.1	0.00411241	88.4	0.000870322	352	0.000755287					22.1	0.00150489	88.4	0.00093985	352	0.000505561				22.1	0.000962464	88.4	0.000881057					22.1	0.00105042	88.4	0.000599161					0.00410397	352	0.00087108				22.1	0.00161031	88.4	0.00248756	352	0.000976562
22.2	0.00411241	88.8	0.000870322	353.6	0.000755287					22.2	0.00150489	88.8	0.00093985	353.6	0.000505561				22.2	0.000962464	88.8	0.000881057					22.2	0.00105042	88.8	0.000599161					0.00410397	353.6	0.00087108				22.2	0.00161031	88.8	0.00248756	353.6	0.000976562
22.3	0.00411241	89.2	0.000870322	355.2	0.000755287					22.3	0.00150489	89.2	0.00093985						22.3	0.000962464	89.2	0.000881057					22.3	0.00105042	89.2	0.000599161					0.00410397	355.2	0.00087108						89.2	0.00248756	355.2	0.000976562
22.4	0.00411241	89.6	0.000870322	356.8	0.000755287					22.4	0.00150489	89.6	0.00093985						22.4	0.000962464	89.6	0.000881057					22.4	0.00105042	89.6	0.000599161					0.00410397	356.8	0.00087108						89.6	0.00248756	356.8	0.000976562
22.5	0.00411241	90	0.000870322	358.4	0.000755287					22.5	0.00150489	90	0.00093985						22.5	0.000962464	90	0.000881057					22.5	0.00105042	90	0.000599161					0.00410397	358.4	0.00087108						90	0.00248756	358.4	0.000976562
22.6	0.00411241	90.4	0.000870322	360	0.000755287					22.6	0.00150489	90.4	0.00093985						22.6	0.000962464	90.4	0.000881057					22.6	0.00105042	90.4	0.000599161					0.00410397	360	0.00087108						90.4	0.00248756	360	0.000976562
22.7	0.00411241	90.8	0.000870322	361.6	0.000755287					22.7	0.00150489	90.8	0.00093985						22.7	0.000962464	90.8	0.000881057					22.7	0.00052521	90.8	0.000599161					0.00410397	361.6	0.00087108						90.8	0.00248756	361.6	0.000976562
22.8	0.00411241	91.2	0.000870322	363.2	0.000755287					22.8	0.00150489	91.2	0.00093985						22.8	0.000962464	91.2	0.000881057					22.8	0.00052521	91.2	0.000599161					0.00410397	363.2	0.00087108						91.2	0.00248756	363.2	0.000976562
22.9	0.00411241	91.6	0.000870322	364.8	0.000755287					22.9	0.00150489	91.6	0.00093985						22.9	0.000962464	91.6	0.000881057					22.9	0.00052521	91.6	0.000599161					0.00410397	364.8	0.00087108						91.6	0.00248756	364.8	0.000976562
23	0.00411241	92	0.000870322	366.4	0.000755287					23	0.00150489	92	0.00093985						23	0.000962464	92	0.000881057					23	0.00052521	92	0.000599161					0.00410397	366.4	0.00087108						92	0.00248756	366.4	0.000976562
23.1	0.00411241	92.4	0.000870322	368	0.000755287					23.1	0.00150489	92.4	0.00093985								92.4	0.000881057					23.1	0.00052521	92.4	0.000599161					0.00410397	368	0.00087108						92.4	0.00248756	368	0.000976562
23.2	0.00411241	92.8	0.000870322	369.6	0.000755287					23.2	0.00150489	92.8	0.00093985														23.2	0.00052521	92.8	0.000599161					0.00410397	369.6	0.00087108						92.8	0.00248756	369.6	0.000976562
23.3	0.00411241	93.2	0.000870322	371.2	0.000755287					23.3	0.00150489	93.2	0.00093985														23.3	0.00052521	93.2	0.000599161					0.00410397	371.2	0.00087108						93.2	0.00248756	371.2	0.000976562
23.4	0.00411241	93.6	0.000870322	372.8	0.000755287					23.4	0.00150489	93.6	0.00093985														23.4	0.00052521	93.6	0.000599161					0.00410397	372.8	0.00087108						93.6	0.00248756	372.8	0.000976562
23.5	0.00411241	94	0.000870322	374.4	0.000755287					23.5	0.00150489	94	0.00093985														23.5	0.00052521	94	0.000599161					0.00410397	374.4	0.00087108						94	0.00248756	374.4	0.000976562
23.6	0.00411241	94.4	0.000870322	376	0.000755287					23.6	0.00150489	94.4	0.00093985														23.6	0.00052521	94.4	0.000599161					0.00410397	376	0.00087108						94.4	0.00248756	376	0.000976562
23.7	0.00411241	94.8	0.000870322	377.6	0.000755287					23.7	0.00150489	94.8	0.00093985														23.7	0.00052521	94.8	0.000599161					0.00410397	377.6	0.00087108						94.8	0.00248756	377.6	0.000976562
23.8	0.00411241	95.2	0.000870322	379.2	0.000755287					23.8	0.00150489	95.2	0.00093985														23.8	0.00052521	95.2	0.000599161					0.00410397	379.2	0.00087108						95.2	0.00248756	379.2	0.000976562
23.9	0.00411241	95.6	0.000870322	380.8	0.000755287					23.9	0.00150489	95.6	0.00093985														23.9	0.00052521	95.6	0.000599161					0.00410397	380.8	0.00087108						95.6	0.00248756	380.8	0.000976562
24	0.00411241	96	0.000870322	382.4	0.000755287					24	0.00150489	96	0.00093985														24	0.00052521	96	0.000599161					0.00410397	382.4	0.00087108						96	0.00248756	382.4	0.000976562
24.1	0.00411241	96.4	0.000870322	384	0.000755287					24.1	0.00150489	96.4	0.00093985														24.1	0.00052521	96.4	0.000599161					0.00410397	384	0.00087108						96.4	0.00248756
24.2	0.00411241	96.8	0.000870322	385.6	0.000755287					24.2	0.00150489	96.8	0.00093985														24.2	0.00052521	96.8	0.000599161					0.00410397	385.6	0.00087108						96.8	0.00248756
24.3	0.00411241	97.2	0.000870322	387.2	0.000755287					24.3	0.00150489	97.2	0.00093985														24.3	0.00052521	97.2	0.000599161					0.00410397	387.2	0.00087108						97.2	0.00248756
24.4	0.003427	97.6	0.000870322	388.8	0.000755287					24.4	0.00150489	97.6	0.00093985																97.6	0.000599161					0.00410397	388.8	0.00087108						97.6	0.00248756
24.5	0.003427	98	0.000870322	390.4	0.000755287					24.5	0.00150489	98	0.00093985																98	0.000599161					0.00410397	390.4	0.00087108						98	0.00248756
24.6	0.003427	98.4	0.000870322	392	0.000755287					24.6	0.00150489	98.4	0.00093985																98.4	0.000599161					0.00410397	392	0.00087108						98.4	0.00248756
24.7	0.003427	98.8	0.000870322	393.6	0.000755287					24.7	0.00150489	98.8	0.00093985																98.8	0.000599161					0.00410397	393.6	0.00087108						98.8	0.00248756
24.8	0.003427	99.2	0.000870322	395.2	0.000755287					24.8	0.00150489	99.2	0.00093985																99.2	0.000599161					0.00410397	395.2	0.00087108						99.2	0.00248756
24.9	0.003427	99.6	0.000870322	396.8	0.000755287					24.9	0.00150489	99.6	0.00093985																99.6	0.000599161					0.00410397	396.8	0.00087108						99.6	0.00248756
25	0.003427	100	0.000870322	398.4	0.000755287					25	0.00150489	100	0.00093985																100	0.000599161					0.00410397	398.4	0.00087108						100	0.00248756
25.1	0.003427	100.4	0.000870322	400	0.000377644					25.1	0.00150489	100.4	0.00093985																100.4	0.000599161					0.00410397	400	0.00087108						100.4	0.00248756
25.2	0.003427	100.8	0.000870322	401.6	0.000377644					25.2	0.00150489	100.8	0.00093985																100.8	0.000599161					0.00273598	401.6	0.00087108						100.8	0.00248756
25.3	0.003427	101.2	0.000870322	403.2	0.000377644					25.3	0.00150489	101.2	0.00093985																101.2	0.000599161					0.00273598	403.2	0.00087108						101.2	0.00248756
25.4	0.003427	101.6	0.000870322	404.8	0.000377644					25.4	0.00150489	101.6	0.00093985																101.6	0.000599161					0.00273598	404.8	0.00087108						101.6	0.00248756
25.5	0.003427	102	0.000870322	406.4	0.000377644					25.5	0.00150489	102	0.00093985																102	0.000599161					0.00273598	406.4	0.00087108						102	0.00248756
25.6	0.003427	102.4	0.000870322	408	0.000377644					25.6	0.000752445	102.4	0.00093985																102.4	0.000599161					0.00273598	408	0.00087108						102.4	0.00248756
25.7	0.003427	102.8	0.000870322	409.6	0.000377644					25.7	0.000752445	102.8	0.00093985																102.8	0.000599161					0.00273598	409.6	0.00087108						102.8	0.00248756
25.8	0.003427	103.2	0.000870322	411.2	0.000377644					25.8	0.000752445	103.2	0.00093985																103.2	0.000599161					0.00273598	411.2	0.00087108						103.2	0.00248756
25.9	0.003427	103.6	0.000870322	412.8	0.000377644					25.9	0.000752445	103.6	0.00093985																103.6	0.000599161					0.00273598	412.8	0.00087108						103.6	0.00248756
26	0.003427	104	0.000870322	414.4	0.000377644					26	0.000752445	104	0.00093985																104	0.000599161					0.00273598	414.4	0.00087108						104	0.00248756
26.1	0.003427	104.4	0.000870322	416	0.000377644					26.1	0.000752445	104.4	0.00093985																104.4	0.000599161					0.00273598	416	0.00087108						104.4	0.00248756
26.2	0.003427	104.8	0.000870322	417.6	0.000377644					26.2	0.000752445	104.8	0.00093985																104.8	0.000599161					0.00273598	417.6	0.00087108						104.8	0.00248756
26.3	0.003427	105.2	0.000870322	419.2	0.000377644					26.3	0.000752445	105.2	0.00093985																105.2	0.000599161					0.00273598	419.2	0.00087108						105.2	0.00248756
26.4	0.0027416	105.6	0.000870322	420.8	0.000377644					26.4	0.000752445	105.6	0.00093985																105.6	0.000599161					0.00273598	420.8	0.00087108						105.6	0.00248756
26.5	0.0027416	106	0.000870322	422.4	0.000377644					26.5	0.000752445	106	0.00093985																106	0.000599161					0.00273598	422.4	0.00087108						106	0.00248756
26.6	0.0027416	106.4	0.000870322	424	0.000377644					26.6	0.000752445	106.4	0.00093985																106.4	0.000599161					0.00273598	424	0.00087108						106.4	0.00248756
26.7	0.0027416	106.8	0.000870322	425.6	0.000377644					26.7	0.000752445	106.8	0.00093985																106.8	0.000599161					0.00273598	425.6	0.00087108						106.8	0.00248756
26.8	0.0027416	107.2	0.000870322	427.2	0.000377644					26.8	0.000752445	107.2	0.00093985																107.2	0.000599161					0.00273598	427.2	0.00087108						107.2	0.00248756
26.9	0.0027416	107.6	0.000870322	428.8	0.000377644					26.9	0.000752445	107.6	0.00093985																107.6	0.000599161					0.00273598	428.8	0.00087108						107.6	0.00248756
27	0.0027416	108	0.000870322	430.4	0.000377644					27	0.000752445	108	0.00093985																108	0.000599161					0.00273598	430.4	0.00087108						108	0.00248756
27.1	0.0027416	108.4	0.000870322	432	0.000377644					27.1	0.000752445	108.4	0.00093985																108.4	0.000599161					0.00273598	432	0.00087108						108.4	0.00248756
27.2	0.0027416	108.8	0.000870322	433.6	0.000377644					27.2	0.000752445	108.8	0.00093985																108.8	0.000599161					0.00273598	433.6	0.00087108						108.8	0.00248756
27.3	0.0027416	109.2	0.000870322	435.2	0.000377644					27.3	0.000752445	109.2	0.00093985																109.2	0.000599161					0.00273598	435.2	0.00087108						109.2	0.00248756
27.4	0.0027416	109.6	0.000870322	436.8	0.000377644					27.4	0.000752445	109.6	0.00093985																109.6	0.000599161					0.00136799	436.8	0.00087108						109.6	0.00248756
27.5	0.0020562	110	0.000870322	438.4	0.000377644					27.5	0.000752445	110	0.00093985																110	0.000599161					0.00136799	438.4	0.00087108						110	0.00248756
27.6	0.0020562	110.4	0.000870322	440	0.000377644					27.6	0.000752445	110.4	0.00093985																110.4	0.000599161					0.00136799	440	0.00087108						110.4	0.00248756
27.7	0.0020562	110.8	0.000870322	441.6	0.000377644					27.7	0.000752445	110.8	0.00093985																110.8	0.000599161					0.00136799	441.6	0.00087108						110.8	0.00248756
27.8	0.0020562	111.2	0.000870322	443.2	0.000377644					27.8	0.000752445	111.2	0.00093985																111.2	0.000599161					0.00136799	443.2	0.00087108						111.2	0.00248756
27.9	0.0020562	111.6	0.000870322	444.8	0.000377644					27.9	0.000752445	111.6	0.00093985																111.6	0.000599161					0.00136799	444.8	0.00087108						111.6	0.00248756
28	0.0020562	112	0.000870322	446.4	0.000377644					28	0.000752445	112	0.00093985																112	0.000599161					0.00136799	446.4	0.00087108						112	0.00248756
28.1	0.0020562	112.4	0.000870322	448	0.000377644					28.1	0.000752445	112.4	0.00093985																112.4	0.000599161					0.00136799	448	0.00087108						112.4	0.00248756
28.2	0.0013708	112.8	0.000870322	449.6	0.000377644					28.2	0.000752445	112.8	0.00093985																112.8	0.000599161					0.00136799	449.6	0.00087108						112.8	0.00248756
28.3	0.0013708	113.2	0.000870322	451.2	0.000377644					28.3	0.000752445	113.2	0.00093985																113.2	0.000599161					0.00136799	451.2	0.00087108						113.2	0.00248756
28.4	0.0013708	113.6	0.000870322	452.8	0.000377644					28.4	0.000752445	113.6	0.00093985																113.6	0.000599161					0.00136799	452.8	0.00087108						113.6	0.00248756
28.5	0.0013708	114	0.000870322	454.4	0.000377644					28.5	0.000752445	114	0.00093985																114	0.000599161					0.00136799	454.4	0.00087108						114	0.00248756
28.6	0.0013708	114.4	0.000870322	456	0.000377644					28.6	0.000752445	114.4	0.00093985																114.4	0.000599161					0.00136799	456	0.00087108						114.4	0.00248756
28.7	0.0013708	114.8	0.000870322	457.6	0.000377644					28.7	0.000752445	114.8	0.00093985																114.8	0.000599161					0.00136799	457.6	0.00087108						114.8	0.00248756
28.8	0.0013708	115.2	0.000870322	459.2	0.000377644					28.8	0.000752445	115.2	0.00093985																115.2	0.000599161					0.00136799	459.2	0.00087108						115.2	0.00248756
28.9	0.0013708	115.6	0.000870322	460.8	0.000377644					28.9	0.000752445	115.6	0.00093985																115.6	0.000599161					0.00136799	460.8	0.00087108						115.6	0.00248756
29	0.0013708	116	0.000870322	462.4	0.000377644					29	0.000752445	116	0.00093985																116	0.000599161					0.00136799	462.4	0.00087108						116	0.00248756
29.1	0.0013708	116.4	0.000870322	464	0.000377644					29.1	0.000752445	116.4	0.00093985																116.4	0.000599161					0.00136799	464	0.00087108						116.4	0.00248756
29.2	0.0013708	116.8	0.000870322	465.6	0.000377644					29.2	0.000752445	116.8	0.00093985																116.8	0.000599161					0.00136799	465.6	0.00087108						116.8	0.00248756
29.3	0.0013708	117.2	0.000870322	467.2	0.000377644					29.3	0.000752445	117.2	0.00093985																117.2	0.000599161					0.00136799	467.2	0.00087108						117.2	0.00248756
29.4	0.0013708	117.6	0.000870322	468.8	0.000377644					29.4	0.000752445	117.6	0.00093985																117.6	0.000599161					0.00136799	468.8	0.00087108						117.6	0.00248756
29.5	0.000685401	118	0.000870322	470.4	0.000377644					29.5	0.000752445	118	0.00093985																118	0.000599161					0.00136799	470.4	0.00087108						118	0.00248756
29.6	0.000685401	118.4	0.000870322	472	0.000377644					29.6	0.000752445	118.4	0.00093985																118.4	0.000599161					0.00136799	472	0.00087108						118.4	0.00248756
29.7	0.000685401	118.8	0.000870322	473.6	0.000377644					29.7	0.000752445	118.8	0.00093985																118.8	0.000599161					0.00136799	473.6	0.00087108						118.8	0.00248756
29.8	0.000685401	119.2	0.000870322	475.2	0.000377644					29.8	0.000752445	119.2	0.00093985																119.2	0.000599161					0.00136799	475.2	0.00087108						119.2	0.00248756
29.9	0.000685401	119.6	0.000870322	476.8	0.000377644					29.9	0.000752445	119.6	0.00093985																119.6	0.000599161					0.00136799	476.8	0.00087108						119.6	0.00248756
				478.4	0.000377644																															478.4	0.00087108
[truncated: 8 more columns]

[truncated: 6 more sheets: Suppl. Fig. 10, Suppl. Fig. 12, Suppl. Fig. 13, Suppl. Fig. 14, Suppl. Fig. 15, Diffusion analysis Data ]
